# Supplementary material for: Longitudinal genomic surveillance of multidrug-resistant Escherichia coli carriage in a long-term care facility in the United Kingdom
Source: Genome Med. 2017 Jul 25;9:70. doi: 10.1186/s13073-017-0457-6 (PMC5525225; doi:10.1186/s13073-017-0457-6)
Supplement: Additional file 1: — Additional information for the dataset used in this study. The additional file includes demographic information including location of isolation and sample type along with genome sequence QC data, results of genomic typing and screening for antimicrobial resistance genes. (XLSX 145 kb) [file 13073_2017_457_MOESM1_ESM.xlsx]

## Sheet: Additional Data
Sequence ID	Isolate ID	ENA Accessions 1	ENA Accessions 2	Total Length	Number Contigs	Avg_Contig_Length	Largest Contig	N50	Contigs in N50	Mapped %	Depth of Coverage	Participant	Year of Isolation	Geographic Location	Origin	Sample Type	gyrA Mutation	parC Mutation	H30-H30R-H30Rx	Clade	CTX-M Presence	blaOXA1	blaTEM	aac-(6')-lbcr	mphA	dfrA17	tetA	sul1	sul2	strA	strB
14937_7#10	NHES0083	ERR775977	ERS576078	5142964	101	50920.4	639916	201936	8	95.5	78.49	P12	2014	East England	LTCF	Stool	1a1AB	1aAB	H30Rx	C2	CTX-M-15	Present	Absent	Present	Present	Present	Absent	Present	Absent	Absent	Absent
14937_7#11	NHES0088	ERR775978	ERS576082	5144479	108	47634.1	517417	182977	9	92.9	77.35	P6	2014	East England	LTCF	Urine	1a1AB	1aAB	H30Rx	C2	CTX-M-15	Present	Absent	Present	Present	Present	Present	Present	Absent	Absent	Absent
14937_7#12	NHES0089	ERR775979	ERS576085	5142565	108	47616.3	757267	200539	8	94.6	80.36	P3	2014	East England	LTCF	Stool	1a1AB	1aAB	H30Rx	C2	CTX-M-15	Present	Absent	Present	Present	Present	Present	Present	Absent	Absent	Absent
14937_7#13	NHES0092	ERR775980	ERS576090	5153875	100	51538.8	686383	228527	7	95.4	88.1	P12	2014	East England	LTCF	Stool	1a1AB	1aAB	H30Rx	C2	CTX-M-15	Present	Absent	Present	Present	Present	Present	Present	Absent	Absent	Absent
14937_7#14	NHES0096	ERR775981	ERS576093	5168280	112	46145.4	527451	192315	8	88.8	90.13	P22	2014	East England	LTCF	Stool	1a1AB	1aAB	H30Rx	C2	CTX-M-15	Present	Absent	Present	Present	Present	Present	Present	Absent	Absent	Absent
14937_7#15	NHES0097	ERR775982	ERS576095	5177571	94	55080.5	686143	208374	7	91.2	91.47	P25	2014	East England	LTCF	Stool	1a1AB	1aAB	H30Rx	C2	CTX-M-15	Present	Absent	Present	Present	Present	Absent	Present	Absent	Absent	Absent
14937_7#16	NHES0101	ERR775983	ERS576098	5168403	104	49696.2	512187	208406	8	88.3	80.57	P22	2014	East England	LTCF	Stool	1a1AB	1aAB	H30Rx	C2	CTX-M-15	Present	Absent	Present	Present	Present	Present	Present	Absent	Absent	Absent
14937_7#17	NHES0102	ERR775984	ERS576100	5145710	98	52507.2	717054	203017	8	91.4	85.85	P19	2014	East England	LTCF	Stool	1a1AB	1aAB	H30Rx	C2	CTX-M-15	Present	Absent	Present	Present	Present	Present	Present	Absent	Absent	Absent
14937_7#18	NHES0106	ERR775985	ERS576105	5150015	107	48131	795823	173071	9	95.4	85.69	P12	2014	East England	LTCF	Stool	1a1AB	1aAB	H30Rx	C2	CTX-M-15	Present	Absent	Present	Present	Present	Absent	Present	Absent	Absent	Absent
14937_7#19	NHES0121	ERR775986	ERS576124	5144931	116	44352.8	636214	164137	9	91.6	80.55	P6	2014	East England	LTCF	Urine	1a1AB	1aAB	H30Rx	C2	CTX-M-15	Present	Absent	Present	Present	Present	Present	Present	Absent	Absent	Absent
14937_7#20	NHES0135	ERR775987	ERS576136	5095644	111	45906.7	527589	173079	9	90.7	74.14	P26	2014	East England	LTCF	Stool	1a1AB	1aAB	H30Rx	C2	CTX-M-15	Present	Absent	Present	Present	Present	Present	Present	Absent	Absent	Absent
14937_7#21	NHES0136	ERR775988	ERS576138	5146054	104	49481.3	550428	205496	8	91.4	80.01	P25	2014	East England	LTCF	Stool	1a1AB	1aAB	H30Rx	C2	CTX-M-15	Present	Absent	Present	Present	Present	Present	Present	Absent	Absent	Absent
14937_7#22	NHES0146	ERR775989	ERS576151	5167802	108	47850	512821	218156	7	89.4	82.51	P22	2014	East England	LTCF	Stool	1a1AB	1aAB	H30Rx	C2	CTX-M-15	Present	Absent	Present	Present	Present	Present	Present	Absent	Absent	Absent
14937_7#23	NHES0163	ERR775990	ERS576165	5145976	96	53603.9	716130	208386	7	92.9	83.58	P19	2014	East England	LTCF	Stool	1a1AB	1aAB	H30Rx	C2	CTX-M-15	Present	Absent	Present	Present	Present	Present	Present	Absent	Absent	Absent
14937_7#28	NHES0041	ERR775995	ERS576220	5303983	75	70719.8	903542	234840	6	92.9	69.26	P12	2014	East England	LTCF	Stool	1a1AB	1aAB	H30Rx	C2	CTX-M-15	Present	Absent	Present	Present	Present	Absent	Present	Absent	Absent	Absent
14937_7#29	NHES0045	ERR775996	ERS576223	5150040	101	50990.5	717396	319634	6	94.5	81.83	P3	2014	East England	LTCF	Stool	1a1AB	1aAB	H30Rx	C2	CTX-M-15	Present	Absent	Present	Present	Present	Present	Present	Absent	Absent	Absent
14937_7#3	NHES0001	ERR775970	ERS576025	5154148	99	52062.1	796339	191221	8	94.8	90.74	P3	2014	East England	LTCF	Stool	1a1AB	1aAB	H30Rx	C2	CTX-M-15	Present	Absent	Present	Present	Present	Present	Present	Absent	Absent	Absent
14937_7#30	NHES0050	ERR775997	ERS576225	5146279	102	50453.7	717182	190951	8	95.5	85.36	P12	2014	East England	LTCF	Stool	1a1AB	1aAB	H30Rx	C2	CTX-M-15	Present	Absent	Present	Present	Present	Absent	Present	Absent	Absent	Absent
14937_7#31	NHES0054	ERR775998	ERS576227	5178605	112	46237.5	517435	173096	9	90.2	84.08	P25	2014	East England	LTCF	Stool	1a1AB	1aAB	H30Rx	C2	CTX-M-15	Present	Absent	Present	Present	Present	Present	Present	Absent	Absent	Absent
14937_7#32	NHES0080	ERR775999	ERS576238	5142503	93	55295.7	712640	190962	7	89.4	86.69	P19	2014	East England	LTCF	Stool	1a1AB	1aAB	H30Rx	C2	CTX-M-15	Present	Absent	Present	Present	Present	Present	Present	Absent	Absent	Absent
14937_7#33	NHES0103	ERR776000	ERS576241	5148138	100	51481.4	795635	175175	8	90.9	76.79	P6	2014	East England	LTCF	Stool	1a1AB	1aAB	H30Rx	C2	CTX-M-15	Present	Absent	Present	Present	Present	Present	Present	Absent	Absent	Absent
14937_7#35	NHES0139	ERR776002	ERS576247	5141701	107	48053.3	512127	173074	9	91.3	79.88	P6	2014	East England	LTCF	Stool	1a1AB	1aAB	H30Rx	C2	CTX-M-15	Present	Absent	Present	Present	Present	Absent	Present	Absent	Absent	Absent
14937_7#36	NHES0162	ERR776003	ERS576250	5095902	99	51473.8	512686	191002	8	96.7	78.39	P21	2014	East England	LTCF	Stool	1a1AB	1aAB	H30Rx	C2	CTX-M-15	Present	Absent	Present	Present	Present	Present	Present	Absent	Absent	Absent
14937_7#37	NHES0165	ERR776004	ERS576251	5108893	77	66349.3	827695	229771	7	91.9	82.82	P14	2014	East England	LTCF	Stool	1a1AB	1aAB	H30Rx	C2	CTX-M-15	Present	Absent	Present	Absent	Present	Present	Absent	Absent	Absent	Absent
14937_7#38	NHES0172	ERR776005	ERS576252	5142021	107	48056.3	748781	153226	8	90.4	83.63	P6	2014	East England	LTCF	Stool	1a1AB	1aAB	H30Rx	C2	CTX-M-15	Present	Absent	Present	Present	Present	Absent	Present	Absent	Absent	Absent
14937_7#39	NHES0200	ERR776006	ERS576257	5148598	97	53078.3	711873	301186	6	94.3	84.85	P3	2014	East England	LTCF	Stool	1a1AB	1aAB	H30Rx	C2	CTX-M-15	Present	Absent	Present	Present	Present	Present	Present	Absent	Absent	Absent
14937_7#41	NHES0232	ERR776008	ERS576263	5136935	109	47127.8	555534	173095	9	91.1	89.49	P6	2014	East England	LTCF	Stool	1a1AB	1aAB	H30Rx	C2	CTX-M-15	Present	Absent	Present	Present	Present	Absent	Present	Absent	Absent	Absent
14937_7#42	NHES0298	ERR776009	ERS576265	5144748	105	48997.6	712211	201237	8	95.5	80.84	P12	2014	East England	LTCF	Stool	1a1AB	1aAB	H30Rx	C2	CTX-M-15	Present	Absent	Absent	Present	Present	Absent	Present	Absent	Absent	Absent
14937_7#43	NHES0300	ERR776010	ERS576266	5147623	96	53621.1	717216	191235	9	90.4	88.94	P19	2014	East England	LTCF	Stool	1a1AB	1aAB	H30Rx	C2	CTX-M-15	Present	Absent	Present	Present	Present	Present	Present	Absent	Absent	Absent
14937_7#44	NHES0310	ERR776011	ERS576267	5143915	111	46341.6	388124	183643	10	95.2	82.93	P12	2014	East England	LTCF	Stool	1a1AB	1aAB	H30Rx	C2	CTX-M-15	Present	Absent	Absent	Present	Present	Absent	Present	Absent	Absent	Absent
14937_7#45	NHES0322	ERR776012	ERS576269	5101835	99	51533.7	402237	204646	9	91.1	89.05	P26	2014	East England	LTCF	Stool	1a1AB	1aAB	H30Rx	C2	CTX-M-15	Present	Absent	Present	Present	Present	Present	Present	Absent	Absent	Absent
14937_7#46	NHES0333	ERR776013	ERS576271	5146846	110	46789.5	385726	191239	10	95.2	89.09	P12	2014	East England	LTCF	Stool	1a1AB	1aAB	H30Rx	C2	CTX-M-15	Present	Absent	Absent	Present	Present	Absent	Present	Absent	Absent	Absent
14937_7#47	NHES0241	ERR776014	ERS576272	5136546	113	45456.2	512287	163531	10	90.6	79.53	P6	2014	East England	LTCF	Stool	1a1AB	1aAB	H30Rx	C2	CTX-M-15	Present	Absent	Present	Present	Present	Absent	Present	Absent	Absent	Absent
14937_7#48	NHES0248	ERR776015	ERS576273	5096395	82	62151.2	473454	233238	8	93.1	86.23	P14	2014	East England	LTCF	Stool	1a1AB	1aAB	H30Rx	C2	CTX-M-15	Present	Absent	Present	Absent	Present	Present	Absent	Absent	Absent	Absent
14937_7#5	NHES0015	ERR775972	ERS576035	5150653	96	53652.6	712357	319180	6	94.3	100.77	P3	2014	East England	LTCF	Stool	1a1AB	1aAB	H30Rx	C2	CTX-M-15	Present	Absent	Present	Present	Present	Present	Present	Absent	Absent	Absent
14937_7#50	NHES0283	ERR776017	ERS576277	5302041	85	62376.9	390028	222341	9	93	84.39	P12	2014	East England	LTCF	Stool	1a1AB	1aAB	H30Rx	C2	CTX-M-15	Present	Absent	Present	Present	Present	Absent	Present	Absent	Absent	Absent
14937_7#51	NHES0288	ERR776018	ERS576279	5250598	116	45263.8	512908	191235	10	85.7	91.86	P22	2014	East England	LTCF	Stool	1a1AB	1aAB	H30Rx	C2	CTX-M-15	Present	Absent	Present	Present	Present	Present	Present	Absent	Absent	Absent
14937_7#52	NHES0318	ERR776019	ERS576282	5148110	101	50971.4	712207	179607	9	91.1	89.69	P44	2014	East England	LTCF	Stool	1a1AB	1aAB	H30Rx	C2	CTX-M-15	Present	Absent	Present	Present	Present	Present	Present	Absent	Absent	Absent
14937_7#53	NHES0326	ERR776020	ERS576283	5119939	110	46544.9	686393	180831	8	88.1	82.65	P44	2014	East England	LTCF	Stool	1a1AB	1aAB	H30Rx	C2	CTX-M-15	Present	Absent	Present	Absent	Present	Present	Absent	Absent	Absent	Absent
14937_7#6	NHES0025	ERR775973	ERS576045	5155674	93	55437.3	967295	225089	7	95.6	100.74	P12	2014	East England	LTCF	Stool	1a1AB	1aAB	H30Rx	C2	CTX-M-15	Present	Absent	Present	Present	Present	Present	Present	Absent	Absent	Absent
14937_7#7	NHES0056	ERR775974	ERS576060	5155078	103	50049.3	717015	200539	6	94.4	97.06	P3	2014	East England	LTCF	Stool	1a1AB	1aAB	H30Rx	C2	CTX-M-15	Present	Absent	Present	Present	Present	Present	Present	Absent	Absent	Absent
14937_7#8	NHES0057	ERR775975	ERS576061	5168214	112	46144.8	397284	192006	10	89.5	92.39	P22	2014	East England	LTCF	Stool	1a1AB	1aAB	H30Rx	C2	CTX-M-15	Present	Absent	Present	Present	Present	Absent	Present	Absent	Absent	Absent
14937_7#9	NHES0074	ERR775976	ERS576073	5164421	110	46949.3	523133	205034	8	88.7	80.64	P22	2014	East England	LTCF	Stool	1a1AB	1aAB	H30Rx	C2	CTX-M-15	Present	Absent	Present	Present	Present	Present	Present	Absent	Absent	Absent
14937_8#40	NHES0004	ERR776090	ERS575988	5103620	82	62239.3	418847	180839	9	85.7	70.1	P16	2014	East England	LTCF	Stool	1a1AB	1aAB	H30Rx	C2	CTX-M-15	Present	Absent	Present	Present	Absent	Absent	Absent	Absent	Absent	Absent
14937_8#41	NHES0044	ERR776091	ERS575990	5106919	71	71928.4	507039	213770	8	90.5	78.1	P16	2014	East England	LTCF	Stool	1a1AB	1aAB	H30Rx	C2	CTX-M-15	Present	Absent	Present	Present	Absent	Absent	Absent	Absent	Absent	Absent
14937_8#42	NHES0274	ERR776092	ERS575991	5141917	101	50910.1	826212	164594	10	93.4	74.7	P6	2014	East England	LTCF	Urine	1a1AB	1aAB	H30Rx	C2	CTX-M-15	Present	Absent	Present	Present	Present	Absent	Present	Absent	Absent	Absent
14937_8#44	NHES0052	ERR776094	ERS575996	5105096	87	58679.3	393839	229925	9	93.7	77.76	P16	2014	East England	LTCF	Stool	1a1AB	1aAB	H30Rx	C2	CTX-M-15	Present	Absent	Present	Present	Absent	Absent	Absent	Absent	Absent	Absent
14937_8#45	NHES0279	ERR776095	ERS575998	5105141	79	64622	434177	233449	8	92.1	79.65	P16	2014	East England	LTCF	Stool	1a1AB	1aAB	H30Rx	C2	CTX-M-15	Present	Absent	Present	Present	Absent	Absent	Absent	Absent	Absent	Absent
14937_8#46	NHES0086	ERR776096	ERS576000	5094640	70	72780.6	394068	225748	9	92.4	80.93	P16	2014	East England	LTCF	Stool	1a1AB	1aAB	H30Rx	C2	CTX-M-15	Present	Absent	Present	Present	Absent	Absent	Absent	Absent	Absent	Absent
14937_8#47	NHES0003	ERR776097	ERS576026	5290332	77	68705.6	544540	320057	7	92	79.32	P15	2014	East England	LTCF	Stool	1a1AB	1aAB	H30Rx	C2	CTX-M-15	Present	Absent	Present	Present	Present	Absent	Present	Absent	Absent	Absent
14937_8#48	NHES0006	ERR776098	ERS576027	5146011	105	49009.6	512939	173083	9	92.7	78.94	P6	2014	East England	LTCF	Urine	1a1AB	1aAB	H30Rx	C2	CTX-M-15	Present	Absent	Present	Present	Present	Present	Present	Absent	Absent	Absent
14937_8#49	NHES0009	ERR776099	ERS576028	5027670	85	59149.1	723369	190968	6	95.6	95.58	P10	2014	East England	LTCF	Stool	1a1AB	1aAB	H30Rx	C2	CTX-M-15	Absent	Absent	Absent	Present	Present	Present	Present	Absent	Absent	Absent
14937_8#50	NHES0011	ERR776100	ERS576029	5103597	77	66280.5	384843	191241	9	93.4	78.14	P14	2014	East England	LTCF	Stool	1a1AB	1aAB	H30Rx	C2	CTX-M-15	Present	Absent	Present	Absent	Present	Present	Absent	Absent	Absent	Absent
14937_8#51	NHES0012	ERR776101	ERS576030	5219281	75	69590.4	567576	320108	7	91.7	81.29	P15	2014	East England	LTCF	Stool	1a1AB	1aAB	H30Rx	C2	CTX-M-15	Present	Absent	Present	Present	Present	Absent	Present	Absent	Absent	Absent
14937_8#52	NHES0014	ERR776102	ERS576033	5110828	81	63096.6	744074	195712	7	93.3	88.04	P14	2014	East England	LTCF	Stool	1a1AB	1aAB	H30Rx	C2	CTX-M-15	Present	Absent	Present	Absent	Present	Present	Absent	Absent	Absent	Absent
14937_8#54	NHES0018	ERR776104	ERS576039	5109338	75	68124.5	394183	191257	9	92.7	79.36	P16	2014	East England	LTCF	Stool	1a1AB	1aAB	H30Rx	C2	CTX-M-15	Present	Absent	Present	Present	Absent	Absent	Absent	Absent	Absent	Absent
14937_8#55	NHES0021	ERR776105	ERS576041	5181864	109	47540	512787	182970	9	91.7	75.8	P25	2014	East England	LTCF	Stool	1a1AB	1aAB	H30Rx	C2	CTX-M-15	Present	Absent	Present	Present	Present	Present	Present	Absent	Absent	Absent
14937_8#56	NHES0022	ERR776106	ERS576043	5149156	101	50981.7	512940	210902	8	93.1	77.33	P26	2014	East England	LTCF	Stool	1a1AB	1aAB	H30Rx	C2	CTX-M-15	Present	Absent	Present	Present	Present	Present	Present	Absent	Absent	Absent
14937_8#58	NHES0029	ERR776108	ERS576048	5112627	81	63118.8	719931	235620	7	93.4	81.79	P14	2014	East England	LTCF	Stool	1a1AB	1aAB	H30Rx	C2	CTX-M-15	Present	Absent	Present	Absent	Present	Present	Absent	Absent	Absent	Absent
14937_8#59	NHES0032	ERR776109	ERS576050	5148429	116	44383	544264	164594	9	92.3	81.29	P6	2014	East England	LTCF	Urine	1a1AB	1aAB	H30Rx	C2	CTX-M-15	Present	Absent	Present	Present	Present	Present	Present	Absent	Absent	Absent
14937_8#60	NHES0037	ERR776110	ERS576052	5151894	91	56614.2	714550	176700	9	91.1	81.04	P6	2014	East England	LTCF	Stool	1a1AB	1aAB	H30Rx	C2	CTX-M-15	Present	Absent	Present	Present	Present	Present	Present	Absent	Absent	Absent
14937_8#61	NHES0038	ERR776111	ERS576054	5148133	99	52001.3	716903	210739	7	92.7	84.73	P19	2014	East England	LTCF	Stool	1a1AB	1aAB	H30Rx	C2	CTX-M-15	Present	Absent	Present	Present	Present	Present	Present	Absent	Absent	Absent
14937_8#62	NHES0039	ERR780254	ERS576056	5271337	63	83672	721399	308237	6	92.1	79.71	P15	2014	East England	LTCF	Stool	1a1AB	1aAB	H30Rx	C2	CTX-M-15	Present	Absent	Present	Present	Present	Absent	Present	Absent	Absent	Absent
14937_8#63	NHES0048	ERR780255	ERS576058	5269833	76	69339.9	744645	178419	8	92.4	78.38	P15	2014	East England	LTCF	Stool	1a1AB	1aAB	H30Rx	C2	CTX-M-15	Present	Absent	Present	Present	Present	Absent	Present	Absent	Absent	Absent
14937_8#64	NHES0058	ERR780256	ERS576063	5150212	97	53095	686146	176348	8	91.5	77.65	P6	2014	East England	LTCF	Urine	1a1AB	1aAB	H30Rx	C2	CTX-M-15	Present	Absent	Present	Present	Present	Present	Present	Absent	Absent	Absent
14937_8#65	NHES0059	ERR780257	ERS576065	5111614	88	58086.5	717251	191337	8	95.2	95.11	P3	2014	East England	LTCF	Urine	1a1AB	1aAB	H30Rx	C2	CTX-M-15	Present	Absent	Present	Present	Present	Present	Present	Absent	Absent	Absent
14937_8#66	NHES0065	ERR780258	ERS576067	5149607	113	45571.7	717286	164143	8	92	89.33	P6	2014	East England	LTCF	Stool	1a1AB	1aAB	H30Rx	C2	CTX-M-15	Present	Absent	Present	Present	Present	Present	Present	Absent	Absent	Absent
14937_8#67	NHES0067	ERR780259	ERS576069	5274116	70	75344.5	751367	278500	7	92.1	79.31	P15	2014	East England	LTCF	Stool	1a1AB	1aAB	H30Rx	C2	CTX-M-15	Present	Absent	Present	Present	Present	Absent	Present	Absent	Absent	Absent
14937_8#68	NHES0069	ERR780260	ERS576071	5271451	72	73214.6	871420	319494	6	92.5	84.15	P15	2014	East England	LTCF	Stool	1a1AB	1aAB	H30Rx	C2	CTX-M-15	Present	Absent	Present	Present	Present	Absent	Absent	Absent	Absent	Absent
14937_8#69	NHES0076	ERR780261	ERS576075	5111649	67	76293.3	394008	229826	8	92.9	85.84	P16	2014	East England	LTCF	Stool	1a1AB	1aAB	H30Rx	C2	CTX-M-15	Present	Absent	Present	Present	Absent	Absent	Absent	Absent	Absent	Absent
14937_8#70	NHES0081	ERR780262	ERS576077	5261322	73	72072.9	1017714	317641	6	92.6	80.34	P15	2014	East England	LTCF	Stool	1a1AB	1aAB	H30Rx	C2	CTX-M-15	Present	Absent	Present	Present	Present	Absent	Present	Absent	Absent	Absent
14937_8#71	NHES0084	ERR780263	ERS576080	5059024	103	49116.7	983257	199858	6	93.4	80.47	P10	2014	East England	LTCF	Stool	1a1AB	1aAB	H30Rx	C2	CTX-M-15	Present	Absent	Present	Absent	Absent	Absent	Absent	Absent	Absent	Absent
14937_8#72	NHES0090	ERR780264	ERS576086	5107529	77	66331.6	716907	229652	7	93.1	77.74	P14	2014	East England	LTCF	Stool	1a1AB	1aAB	H30Rx	C2	CTX-M-15	Present	Absent	Present	Absent	Present	Present	Absent	Absent	Absent	Absent
14937_8#73	NHES0091	ERR780265	ERS576088	5148220	96	53627.3	717085	201889	7	86.2	88.33	P6	2014	East England	LTCF	Stool	1a1AB	1aAB	H30Rx	C2	CTX-M-15	Present	Absent	Present	Present	Present	Present	Present	Absent	Absent	Absent
14937_8#74	NHES0098	ERR780266	ERS576097	5260402	81	64943.2	1022105	222356	6	91.1	86.87	P15	2014	East England	LTCF	Stool	1a1AB	1aAB	H30Rx	C2	CTX-M-15	Present	Absent	Present	Present	Present	Absent	Present	Absent	Absent	Absent
14937_8#75	NHES0105	ERR780267	ERS576102	5143679	96	53580	686344	175970	9	88.8	78.7	P6	2014	East England	LTCF	Urine	1a1AB	1aAB	H30Rx	C2	CTX-M-15	Present	Absent	Present	Present	Present	Present	Present	Absent	Absent	Absent
14937_8#76	NHES0108	ERR780268	ERS576106	5273359	77	68485.2	744128	278017	7	92.5	79.15	P15	2014	East England	LTCF	Stool	1a1AB	1aAB	H30Rx	C2	CTX-M-15	Present	Absent	Present	Present	Present	Absent	Present	Absent	Absent	Absent
14937_8#77	NHES0110	ERR780269	ERS576108	5271280	73	72209.3	745165	278017	7	92.3	78.58	P15	2014	East England	LTCF	Stool	1a1AB	1aAB	H30Rx	C2	CTX-M-15	Present	Absent	Present	Present	Present	Absent	Present	Absent	Absent	Absent
14937_8#78	NHES0111	ERR780270	ERS576111	5148720	101	50977.4	711950	191194	7	96.2	89.41	P3	2014	East England	LTCF	Stool	1a1AB	1aAB	H30Rx	C2	CTX-M-15	Present	Absent	Present	Present	Present	Present	Present	Absent	Absent	Absent
14937_8#79	NHES0113	ERR780271	ERS576113	5315896	92	57781.5	720208	319458	6	93.4	83.54	P12	2014	East England	LTCF	Stool	1a1AB	1aAB	H30Rx	C2	CTX-M-15	Present	Absent	Present	Present	Present	Absent	Present	Absent	Absent	Absent
14937_8#80	NHES0116	ERR780272	ERS576114	5104250	97	52621.1	708101	209244	7	92.4	80.34	P26	2014	East England	LTCF	Stool	1a1AB	1aAB	H30Rx	C2	CTX-M-15	Present	Absent	Present	Present	Present	Present	Present	Absent	Absent	Absent
14937_8#81	NHES0117	ERR780273	ERS576117	5150764	100	51507.6	717188	173090	8	92.6	88.85	P6	2014	East England	LTCF	Stool	1a1AB	1aAB	H30Rx	C2	CTX-M-15	Present	Absent	Present	Present	Present	Present	Present	Absent	Absent	Absent
14937_8#83	NHES0119	ERR780275	ERS576120	5096263	98	52002.7	716726	190956	8	96.7	93.76	P21	2014	East England	LTCF	Stool	1a1AB	1aAB	H30Rx	C2	CTX-M-15	Present	Absent	Present	Present	Present	Present	Present	Absent	Absent	Absent
14937_8#84	NHES0120	ERR780276	ERS576122	5146399	84	61266.7	685746	225304	7	92	81.46	P19	2014	East England	LTCF	Stool	1a1AB	1aAB	H30Rx	C2	CTX-M-15	Present	Absent	Present	Present	Present	Present	Present	Absent	Absent	Absent
14937_8#85	NHES0124	ERR780277	ERS576126	5140317	90	57114.6	758450	191233	7	91.1	82.93	P19	2014	East England	LTCF	Stool	1a1AB	1aAB	H30Rx	C2	CTX-M-15	Present	Absent	Present	Present	Present	Present	Present	Absent	Absent	Absent
14937_8#86	NHES0128	ERR780278	ERS576128	5152382	96	53670.7	525447	197132	8	94.6	89.57	P3	2014	East England	LTCF	Stool	1a1AB	1aAB	H30Rx	C2	CTX-M-15	Present	Absent	Present	Present	Present	Present	Present	Absent	Absent	Absent
15056_3#1	NHES0130	ERR830474	ERS576130	5098582	92	55419.4	512674	309497	7	99.6	98.06	P21	2014	East England	LTCF	Stool	1a1AB	1aAB	H30Rx	C2	CTX-M-15	Present	Absent	Present	Present	Present	Present	Present	Absent	Absent	Absent
15056_3#10	NHES0147	ERR830483	ERS576153	5157057	105	49114.8	717289	225891	6	97.8	93.72	P3	2014	East England	LTCF	Stool	1a1AB	1aAB	H30Rx	C2	CTX-M-15	Present	Absent	Present	Present	Present	Present	Present	Absent	Absent	Absent
15056_3#11	NHES0148	ERR830484	ERS576155	5150173	94	54789.1	717145	201977	7	98.5	87.87	P3	2014	East England	LTCF	Urine	1a1AB	1aAB	H30Rx	C2	CTX-M-15	Present	Absent	Present	Present	Present	Present	Present	Absent	Absent	Absent
15056_3#12	NHES0150	ERR830485	ERS576157	5105501	75	68073.4	487446	212475	9	96.5	87.79	P14	2014	East England	LTCF	Stool	1a1AB	1aAB	H30Rx	C2	CTX-M-15	Present	Absent	Present	Absent	Present	Present	Absent	Absent	Absent	Absent
15056_3#13	NHES0156	ERR830486	ERS576159	5256572	92	57136.7	512238	319079	7	91.7	81.65	P22	2014	East England	LTCF	Stool	1a1AB	1aAB	H30Rx	C2	CTX-M-15	Present	Absent	Present	Present	Present	Present	Present	Absent	Absent	Absent
15056_3#14	NHES0157	ERR830487	ERS576161	5274619	66	79918.5	864808	319695	6	94.6	93.89	P15	2014	East England	LTCF	Stool	1a1AB	1aAB	H30Rx	C2	CTX-M-15	Present	Absent	Present	Present	Present	Absent	Present	Absent	Absent	Absent
15056_3#15	NHES0159	ERR830488	ERS576163	5156331	98	52615.6	717297	197000	8	95.8	94.08	P6	2014	East England	LTCF	Urine	1a1AB	1aAB	H30Rx	C2	CTX-M-15	Present	Absent	Present	Present	Present	Present	Present	Absent	Absent	Absent
15056_3#16	NHES0166	ERR830489	ERS576169	5154603	85	60642.4	712216	191082	8	98.4	115.72	P12	2014	East England	LTCF	Stool	1a1AB	1aAB	H30Rx	C2	CTX-M-15	Present	Absent	Present	Present	Present	Absent	Present	Absent	Absent	Absent
15056_3#17	NHES0167	ERR830490	ERS576171	5076948	95	53441.6	744075	201352	7	96.4	97	P10	2014	East England	LTCF	Stool	1a1AB	1aAB	H30Rx	C2	CTX-M-15	Present	Absent	Present	Present	Present	Present	Present	Absent	Absent	Absent
15056_3#18	NHES0169	ERR830491	ERS576173	5151452	95	54225.8	914181	218254	7	95.2	89.32	P26	2014	East England	LTCF	Stool	1a1AB	1aAB	H30Rx	C2	CTX-M-15	Present	Absent	Present	Present	Present	Present	Present	Absent	Absent	Absent
15056_3#19	NHES0170	ERR830492	ERS576175	5154022	92	56022	717048	210889	7	98.2	86.01	P3	2014	East England	LTCF	Stool	1a1AB	1aAB	H30Rx	C2	CTX-M-15	Present	Absent	Present	Present	Present	Present	Present	Absent	Absent	Absent
15056_3#2	NHES0133	ERR830475	ERS576132	5272167	67	78689.1	863955	319655	6	94.8	86.56	P15	2014	East England	LTCF	Stool	1a1AB	1aAB	H30Rx	C2	CTX-M-15	Present	Absent	Present	Present	Present	Absent	Present	Absent	Absent	Absent
15056_3#20	NHES0173	ERR830493	ERS576177	5168070	103	50175.4	512782	314110	7	92.4	77.03	P22	2014	East England	LTCF	Stool	1a1AB	1aAB	H30Rx	C2	CTX-M-15	Present	Absent	Absent	Present	Present	Present	Present	Absent	Absent	Absent
15056_3#21	NHES0177	ERR830494	ERS576179	5251438	109	48178.3	512902	192313	8	91.1	75.52	P22	2014	East England	LTCF	Stool	1a1AB	1aAB	H30Rx	C2	CTX-M-15	Present	Absent	Present	Present	Present	Present	Present	Absent	Absent	Absent
15056_3#22	NHES0178	ERR830495	ERS576181	5107384	80	63842.3	371824	195691	9	97.5	85.66	P14	2014	East England	LTCF	Stool	1a1AB	1aAB	H30Rx	C2	CTX-M-15	Present	Absent	Present	Absent	Present	Present	Absent	Absent	Absent	Absent
15056_3#23	NHES0180	ERR830496	ERS576188	5083666	98	51874.1	717251	203661	7	96.4	89.32	P10	2014	East England	LTCF	Stool	1a1AB	1aAB	H30Rx	C2	CTX-M-15	Present	Absent	Present	Present	Present	Present	Present	Absent	Absent	Absent
15056_3#24	NHES0181	ERR830497	ERS576189	5151399	93	55391.4	760858	235614	6	95.7	105.64	P26	2014	East England	LTCF	Stool	1a1AB	1aAB	H30Rx	C2	CTX-M-15	Present	Absent	Present	Present	Present	Present	Present	Absent	Absent	Absent
15056_3#26	NHES0188	ERR830499	ERS576193	5192775	60	86546.2	754154	317342	6	95.2	74.11	P15	2014	East England	LTCF	Stool	1a1AB	1aAB	H30Rx	C2	CTX-M-15	Present	Absent	Present	Present	Present	Absent	Present	Absent	Absent	Absent
15056_3#27	NHES0189	ERR830500	ERS576195	5097910	95	53662.2	717303	192573	8	99.6	86.35	P21	2014	East England	LTCF	Stool	1a1AB	1aAB	H30Rx	C2	CTX-M-15	Present	Absent	Present	Present	Present	Present	Present	Absent	Absent	Absent
15056_3#28	NHES0191	ERR830501	ERS576197	5183715	90	57596.8	717157	205328	7	93.2	75.54	P25	2014	East England	LTCF	Stool	1a1AB	1aAB	H30Rx	C2	CTX-M-15	Present	Absent	Present	Present	Present	Present	Present	Absent	Absent	Absent
15056_3#29	NHES0332	ERR830502	ERS576199	5145297	96	53596.8	717151	180826	8	95.3	79.4	P19	2014	East England	LTCF	Stool	1a1AB	1aAB	H30Rx	C2	CTX-M-15	Present	Absent	Present	Present	Present	Present	Present	Absent	Absent	Absent
15056_3#3	NHES0134	ERR830476	ERS576134	5153885	90	57265.4	623402	208399	8	94.8	90.71	P6	2014	East England	LTCF	Urine	1a1AB	1aAB	H30Rx	C2	CTX-M-15	Present	Absent	Present	Present	Present	Present	Present	Absent	Absent	Absent
15056_3#30	NHES0334	ERR830503	ERS576201	5187718	104	49881.9	720308	210844	7	94	82.01	P25	2014	East England	LTCF	Stool	1a1AB	1aAB	H30Rx	C2	CTX-M-15	Present	Absent	Present	Present	Present	Present	Present	Absent	Absent	Absent
15056_3#31	NHES0336	ERR830504	ERS576203	5076909	94	54009.7	717225	208078	7	96.1	87.59	P10	2014	East England	LTCF	Stool	1a1AB	1aAB	H30Rx	C2	CTX-M-15	Present	Absent	Present	Present	Present	Present	Present	Absent	Absent	Absent
15056_3#32	NHES0338	ERR830505	ERS576204	5105607	69	73994.3	501047	282958	7	98.1	98.89	P14	2014	East England	LTCF	Stool	1a1AB	1aAB	H30Rx	C2	CTX-M-15	Present	Absent	Present	Absent	Present	Present	Absent	Absent	Absent	Absent
15056_3#33	NHES0340	ERR830506	ERS576032	5110768	73	70010.5	377638	191336	9	97.4	79.39	P14	2014	East England	LTCF	Stool	1a1AB	1aAB	H30Rx	C2	CTX-M-15	Present	Absent	Present	Absent	Present	Present	Absent	Absent	Absent	Absent
15056_3#35	NHES0196	ERR830508	ERS576036	5148543	97	53077.8	717633	196981	8	94.2	81.78	P26	2014	East England	LTCF	Stool	1a1AB	1aAB	H30Rx	C2	CTX-M-15	Present	Absent	Present	Present	Present	Present	Present	Absent	Absent	Absent
15056_3#36	NHES0197	ERR830509	ERS576038	5146807	87	59158.7	717108	208390	7	95.9	79.53	P19	2014	East England	LTCF	Stool	1a1AB	1aAB	H30Rx	C2	CTX-M-15	Present	Absent	Present	Present	Present	Present	Present	Absent	Absent	Absent
15056_3#37	NHES0201	ERR830510	ERS576040	5171974	106	48792.2	522128	193045	8	95.4	85.93	P22	2014	East England	LTCF	Stool	1a1AB	1aAB	H30Rx	C2	CTX-M-15	Present	Absent	Present	Present	Present	Present	Present	Absent	Absent	Absent
15056_3#38	NHES0203	ERR830511	ERS576042	5107627	78	65482.4	464984	238574	8	97	84.03	P14	2014	East England	LTCF	Stool	1a1AB	1aAB	H30Rx	C2	CTX-M-15	Present	Absent	Present	Absent	Present	Present	Absent	Absent	Absent	Absent
15056_3#39	NHES0206	ERR830512	ERS576044	5134797	91	56426.3	712173	319325	6	98.9	95.3	P21	2014	East England	LTCF	Stool	1a1AB	1aAB	H30Rx	C2	CTX-M-15	Present	Absent	Present	Present	Present	Present	Present	Absent	Absent	Absent
15056_3#4	NHES0137	ERR830477	ERS576139	5112536	68	75184.4	805889	321058	6	97.1	91.56	P14	2014	East England	LTCF	Stool	1a1AB	1aAB	H30Rx	C2	CTX-M-15	Present	Absent	Present	Absent	Present	Present	Absent	Absent	Absent	Absent
15056_3#40	NHES0208	ERR830513	ERS576047	5090541	90	56561.6	717480	221941	8	99.6	100.99	P21	2014	East England	LTCF	Stool	1a1AB	1aAB	H30Rx	C2	CTX-M-15	Present	Absent	Present	Present	Present	Present	Present	Absent	Absent	Absent
15056_3#41	NHES0210	ERR830514	ERS576049	5101648	104	49054.3	712232	192224	7	98.7	85.82	P42	2014	East England	LTCF	Stool	1a1AB	1aAB	H30Rx	C2	CTX-M-15	Present	Absent	Present	Present	Present	Present	Present	Absent	Absent	Absent
15056_3#42	NHES0215	ERR830515	ERS576051	5143900	99	51958.6	756176	190952	8	95.8	76.45	P19	2014	East England	LTCF	Stool	1a1AB	1aAB	H30Rx	C2	CTX-M-15	Present	Absent	Present	Present	Present	Present	Present	Absent	Absent	Absent
15056_3#43	NHES0216	ERR830516	ERS576053	5254538	104	50524.4	521799	208408	7	92.8	79.32	P22	2014	East England	LTCF	Stool	1a1AB	1aAB	H30Rx	C2	CTX-M-15	Present	Absent	Present	Present	Present	Present	Present	Absent	Absent	Absent
15056_3#44	NHES0218	ERR830517	ERS576055	5194067	60	86567.8	751526	332506	6	93.5	76.59	P15	2014	East England	LTCF	Stool	1a1AB	1aAB	H30Rx	C2	CTX-M-15	Present	Absent	Present	Present	Present	Absent	Present	Absent	Absent	Absent
15056_3#45	NHES0219	ERR830518	ERS576057	5144926	114	45130.9	711812	179612	9	95.5	81.74	P6	2014	East England	LTCF	Stool	1a1AB	1aAB	H30Rx	C2	CTX-M-15	Present	Absent	Present	Present	Present	Absent	Present	Absent	Absent	Absent
15056_3#46	NHES0220	ERR830519	ERS576059	5108819	79	64668.6	464936	195626	9	97.4	81.78	P14	2014	East England	LTCF	Stool	1a1AB	1aAB	H30Rx	C2	CTX-M-15	Present	Absent	Present	Absent	Present	Present	Absent	Absent	Absent	Absent
15056_3#47	NHES0222	ERR830520	ERS576062	5108447	68	75124.2	583876	215689	8	95.8	88.56	P16	2014	East England	LTCF	Stool	1a1AB	1aAB	H30Rx	C2	CTX-M-15	Present	Absent	Present	Present	Absent	Absent	Absent	Absent	Absent	Absent
15056_3#48	NHES0223	ERR830521	ERS576064	5147568	86	59855.4	719881	191280	8	95.8	91.13	P19	2014	East England	LTCF	Stool	1a1AB	1aAB	H30Rx	C2	CTX-M-15	Present	Absent	Present	Present	Present	Present	Present	Absent	Absent	Absent
15056_3#49	NHES0227	ERR830522	ERS576066	5103619	103	49549.7	716903	191243	9	98.5	85.6	P42	2014	East England	LTCF	Stool	1a1AB	1aAB	H30Rx	C2	CTX-M-15	Present	Absent	Present	Present	Present	Present	Present	Absent	Absent	Absent
15056_3#5	NHES0140	ERR830478	ERS576141	5154008	87	59241.5	717224	228633	7	98.5	96.44	P12	2014	East England	LTCF	Stool	1a1AB	1aAB	H30Rx	C2	CTX-M-15	Present	Absent	Present	Present	Present	Absent	Present	Absent	Absent	Absent
15056_3#50	NHES0228	ERR830523	ERS576068	5135224	119	43153.1	399743	203054	9	82.6	63.71	P26	2014	East England	LTCF	Stool	1a1AB	1aAB	H30Rx	C2	CTX-M-15	Present	Absent	Present	Present	Present	Present	Present	Absent	Absent	Absent
15056_3#51	NHES0233	ERR830524	ERS576070	5099386	90	56659.8	712034	202907	6	99.6	88.81	P21	2014	East England	LTCF	Stool	1a1AB	1aAB	H30Rx	C2	CTX-M-15	Present	Absent	Present	Present	Present	Present	Present	Absent	Absent	Absent
15056_3#52	NHES0234	ERR830525	ERS576072	5253524	108	48643.7	523112	196970	9	92.8	78.06	P22	2014	East England	LTCF	Stool	1a1AB	1aAB	H30Rx	C2	CTX-M-15	Present	Absent	Present	Present	Present	Present	Present	Absent	Absent	Absent
15056_3#53	NHES0235	ERR830526	ERS576074	5194499	69	75282.6	494267	317578	7	93.5	80.81	P15	2014	East England	LTCF	Stool	1a1AB	1aAB	H30Rx	C2	CTX-M-15	Present	Absent	Present	Present	Present	Absent	Present	Absent	Absent	Absent
15056_3#54	NHES0236	ERR830527	ERS576076	5073531	96	52849.3	718426	220494	6	96.4	84.47	P10	2014	East England	LTCF	Stool	1a1AB	1aAB	H30Rx	C2	CTX-M-15	Present	Absent	Present	Present	Present	Present	Present	Absent	Absent	Absent
15056_3#55	NHES0240	ERR830528	ERS576079	5193314	57	91110.8	745368	337443	6	95.2	86.63	P15	2014	East England	LTCF	Stool	1a1AB	1aAB	H30Rx	C2	CTX-M-15	Present	Absent	Present	Present	Present	Absent	Present	Absent	Absent	Absent
15056_3#56	NHES0243	ERR830529	ERS576081	5101967	82	62219.1	469554	218161	9	95.7	96.65	P14	2014	East England	LTCF	Stool	1a1AB	1aAB	H30Rx	C2	CTX-M-15	Present	Absent	Present	Absent	Present	Present	Absent	Absent	Absent	Absent
15056_3#57	NHES0244	ERR830530	ERS576083	5102835	94	54285.5	717291	191241	7	98.6	87.25	P42	2014	East England	LTCF	Stool	1a1AB	1aAB	H30Rx	C2	CTX-M-15	Present	Absent	Present	Present	Present	Present	Present	Absent	Absent	Absent
15056_3#58	NHES0245	ERR830531	ERS576084	5145178	98	52501.8	711577	190964	8	96.3	79.93	P19	2014	East England	LTCF	Stool	1a1AB	1aAB	H30Rx	C2	CTX-M-15	Present	Absent	Present	Present	Present	Present	Present	Absent	Absent	Absent
15056_3#59	NHES0246	ERR830532	ERS576087	5255670	112	46925.6	397566	193804	9	92.6	83.6	P22	2014	East England	LTCF	Stool	1a1AB	1aAB	H30Rx	C2	CTX-M-15	Present	Absent	Present	Present	Present	Present	Present	Absent	Absent	Absent
15056_3#6	NHES0141	ERR830479	ERS576143	5105505	80	63818.8	717303	203040	8	95.8	99.08	P10	2014	East England	LTCF	Stool	1a1AB	1aAB	H30Rx	C2	CTX-M-15	Present	Absent	Present	Present	Present	Present	Present	Absent	Absent	Absent
15056_3#62	NHES0261	ERR830535	ERS576092	5150186	102	50492	717038	171523	10	95.3	84.96	P6	2014	East England	LTCF	Urine	1a1AB	1aAB	H30Rx	C2	CTX-M-15	Present	Absent	Present	Present	Present	Present	Present	Absent	Absent	Absent
15056_3#64	NHES0263	ERR830537	ERS576096	5112942	78	65550.5	470086	233280	8	97.4	99.36	P14	2014	East England	LTCF	Stool	1a1AB	1aAB	H30Rx	C2	CTX-M-15	Present	Absent	Present	Absent	Present	Present	Absent	Absent	Absent	Absent
15056_3#66	NHES0266	ERR830539	ERS576101	4993769	73	68407.8	1134761	250563	5	85.4	69.17	P10	2014	East England	LTCF	Stool	1a1AB	1aAB	H30Rx	C2	CTX-M-15	Absent	Absent	Absent	Present	Present	Present	Present	Absent	Absent	Absent
15056_3#67	NHES0267	ERR830540	ERS576103	5150036	97	53093.2	712277	197257	8	98.5	93.83	P12	2014	East England	LTCF	Stool	1a1AB	1aAB	H30Rx	C2	CTX-M-15	Present	Absent	Present	Present	Present	Absent	Present	Absent	Absent	Absent
15056_3#68	NHES0268	ERR830541	ERS576104	5102241	107	47684.5	712273	180853	9	98.6	84.57	P42	2014	East England	LTCF	Stool	1a1AB	1aAB	H30Rx	C2	CTX-M-15	Present	Absent	Present	Present	Present	Present	Present	Absent	Absent	Absent
15056_3#69	NHES0270	ERR830542	ERS576107	5141314	109	47168	712000	180826	8	93	77.82	P19	2014	East England	LTCF	Stool	1a1AB	1aAB	H30Rx	C2	CTX-M-15	Present	Absent	Present	Absent	Present	Present	Absent	Absent	Absent	Absent
15056_3#7	NHES0142	ERR830480	ERS576145	5156686	97	53161.7	718387	208950	7	94.8	101.63	P19	2014	East England	LTCF	Stool	1a1AB	1aAB	H30Rx	C2	CTX-M-15	Present	Absent	Present	Present	Present	Present	Present	Absent	Absent	Absent
15056_3#70	NHES0278	ERR830543	ERS576109	5152875	110	46844.3	712374	173088	9	91.7	85.15	P6	2014	East England	LTCF	Stool	1a1AB	1aAB	H30Rx	C2	CTX-M-15	Present	Absent	Present	Present	Present	Present	Present	Absent	Absent	Absent
15056_3#71	NHES0280	ERR830544	ERS576110	5133205	100	51332.1	728367	191241	8	98.9	93.46	P28	2014	East England	LTCF	Stool	1a1AB	1aAB	H30Rx	C2	CTX-M-15	Present	Absent	Present	Present	Present	Present	Present	Absent	Absent	Absent
15056_3#72	NHES0281	ERR830545	ERS576112	5154390	103	50042.6	717375	191080	8	95.6	88.79	P19	2014	East England	LTCF	Stool	1a1AB	1aAB	H30Rx	C2	CTX-M-15	Present	Absent	Present	Present	Present	Present	Present	Absent	Absent	Absent
15056_3#74	NHES0290	ERR830547	ERS576116	5146360	105	49012.9	712404	173521	9	95.4	78.63	P6	2014	East England	LTCF	Urine	1a1AB	1aAB	H30Rx	C2	CTX-M-15	Present	Absent	Present	Present	Present	Absent	Present	Absent	Absent	Absent
15056_3#75	NHES0291	ERR830548	ERS576119	5119894	95	53893.6	717322	226132	7	96.2	86.27	P10	2014	East England	LTCF	Stool	1a1AB	1aAB	H30Rx	C2	CTX-M-15	Present	Absent	Present	Present	Present	Present	Present	Absent	Absent	Absent
15056_3#76	NHES0292	ERR830549	ERS576121	5148491	100	51484.9	716803	191239	9	96.4	88.04	P26	2014	East England	LTCF	Stool	1a1AB	1aAB	H30Rx	C2	CTX-M-15	Present	Absent	Present	Present	Present	Present	Present	Absent	Absent	Absent
15056_3#77	NHES0294	ERR830550	ERS576123	5105107	77	66300.1	679582	233449	7	98.8	84.53	P14	2014	East England	LTCF	Stool	1a1AB	1aAB	H30Rx	C2	CTX-M-15	Present	Absent	Present	Absent	Present	Present	Absent	Absent	Absent	Absent
15056_3#79	NHES0301	ERR830552	ERS576127	5106055	91	56110.5	717004	203215	7	98.5	92.7	P42	2014	East England	LTCF	Stool	1a1AB	1aAB	H30Rx	C2	CTX-M-15	Present	Absent	Present	Present	Present	Present	Present	Absent	Absent	Absent
15056_3#8	NHES0143	ERR830481	ERS576147	5275548	60	87925.8	750653	342007	6	94.8	106.61	P15	2014	East England	LTCF	Stool	1a1AB	1aAB	H30Rx	C2	CTX-M-15	Present	Absent	Present	Present	Present	Absent	Present	Absent	Absent	Absent
15056_3#80	NHES0303	ERR830553	ERS576129	5149862	105	49046.3	715551	173880	8	95.9	90.92	P6	2014	East England	LTCF	Urine	1a1AB	1aAB	H30Rx	C2	CTX-M-15	Present	Absent	Present	Present	Present	Absent	Present	Absent	Absent	Absent
15056_3#81	NHES0304	ERR830554	ERS576131	5253037	99	53061	512242	191449	9	92	79.44	P22	2014	East England	LTCF	Stool	1a1AB	1aAB	H30Rx	C2	CTX-M-15	Present	Absent	Present	Present	Present	Present	Present	Absent	Absent	Absent
15056_3#82	NHES0306	ERR830555	ERS576133	5103735	93	54878.9	717135	182909	9	97.4	82.49	P42	2014	East England	LTCF	Stool	1a1AB	1aAB	H30Rx	C2	CTX-M-15	Present	Absent	Present	Present	Present	Present	Present	Absent	Absent	Absent
15056_3#83	NHES0307	ERR830556	ERS576135	5102043	93	54860.7	749009	182697	8	99.6	83.12	P21	2014	East England	LTCF	Stool	1a1AB	1aAB	H30Rx	C2	CTX-M-15	Present	Absent	Present	Present	Present	Present	Present	Absent	Absent	Absent
15056_3#84	NHES0309	ERR830557	ERS576137	5146094	98	52511.2	717338	201912	7	95.8	81.57	P6	2014	East England	LTCF	Stool	1a1AB	1aAB	H30Rx	C2	CTX-M-15	Present	Absent	Present	Present	Present	Absent	Present	Absent	Absent	Absent
15056_3#85	NHES0311	ERR830558	ERS576140	5105851	75	68078	678373	233544	7	98.8	83.64	P14	2014	East England	LTCF	Stool	1a1AB	1aAB	H30Rx	C2	CTX-M-15	Present	Absent	Present	Absent	Present	Present	Absent	Absent	Absent	Absent
15056_3#9	NHES0145	ERR830482	ERS576149	5155284	100	51552.8	717144	176901	9	95.7	93.98	P6	2014	East England	LTCF	Urine	1a1AB	1aAB	H30Rx	C2	CTX-M-15	Present	Absent	Present	Present	Present	Present	Present	Absent	Absent	Absent
15056_4#1	NHES0319	ERR830560	ERS576144	5149277	98	52543.6	712427	180826	7	96.1	82.16	P6	2014	East England	LTCF	Urine	1a1AB	1aAB	H30Rx	C2	CTX-M-15	Present	Absent	Present	Present	Present	Present	Present	Absent	Absent	Absent
15056_4#10	NHES0277	ERR830569	ERS576162	5148620	109	47235.1	721980	202018	7	92.5	78.07	P44	2014	East England	LTCF	Stool	1a1AB	1aAB	H30Rx	C2	CTX-M-15	Present	Absent	Present	Present	Present	Present	Present	Absent	Absent	Absent
15056_4#2	NHES0320	ERR830561	ERS576146	5102371	93	54864.2	709457	192005	7	98.7	82.91	P42	2014	East England	LTCF	Stool	1a1AB	1aAB	H30Rx	C2	CTX-M-15	Present	Absent	Present	Present	Present	Present	Present	Absent	Absent	Absent
15056_4#27	NHES0295	ERR830586	ERS576196	5078993	104	48836.5	402615	199943	9	95.9	75.09	P23	2014	East England	LTCF	Stool	1a1AB	1aAB	H30Rx	C2	CTX-M-15	Present	Absent	Present	Present	Present	Present	Present	Absent	Absent	Absent
15056_4#28	NHES0257	ERR830587	ERS576198	5144421	101	50934.9	711876	173074	8	89	69.38	P44	2014	East England	LTCF	Stool	1a1AB	1aAB	H30Rx	C2	CTX-M-15	Present	Absent	Present	Present	Present	Present	Present	Absent	Absent	Absent
15056_4#29	NHES0276	ERR830588	ERS576200	5085132	95	53527.7	716262	192179	7	95.5	80.72	P23	2014	East England	LTCF	Stool	1a1AB	1aAB	H30Rx	C2	CTX-M-15	Present	Absent	Present	Present	Present	Absent	Present	Absent	Absent	Absent
15056_4#3	NHES0323	ERR830562	ERS576148	5304789	75	70730.5	476740	222349	8	96	86.64	P12	2014	East England	LTCF	Stool	1a1AB	1aAB	H30Rx	C2	CTX-M-15	Present	Absent	Present	Present	Present	Absent	Present	Absent	Absent	Absent
15056_4#30	NHES0308	ERR830589	ERS576202	5088998	110	46263.6	711964	191241	8	96.5	78.33	P23	2014	East England	LTCF	Stool	1a1AB	1aAB	H30Rx	C2	CTX-M-15	Present	Absent	Present	Present	Present	Present	Present	Absent	Absent	Absent
15056_4#31	NHES0289	ERR830590	ERS576205	5153160	107	48160.4	712027	191243	9	93	82.48	P44	2014	East England	LTCF	Stool	1a1AB	1aAB	H30Rx	C2	CTX-M-15	Present	Absent	Present	Present	Present	Present	Present	Absent	Absent	Absent
15056_4#33	NHES0129	ERR830592	ERS576208	5070239	98	51737.1	711723	336132	5	94.7	77.8	P23	2014	East England	LTCF	Stool	1a1AB	1aAB	H30Rx	C2	CTX-M-15	Present	Absent	Present	Present	Present	Present	Present	Absent	Absent	Absent
15056_4#34	NHES0158	ERR830593	ERS576209	5071624	99	51228.5	712135	229992	7	96.1	94.49	P23	2014	East England	LTCF	Stool	1a1AB	1aAB	H30Rx	C2	CTX-M-15	Present	Absent	Present	Present	Present	Present	Present	Absent	Absent	Absent
15056_4#35	NHES0182	ERR830594	ERS576210	5081908	105	48399.1	661106	190992	9	97.3	80.78	P23	2014	East England	LTCF	Stool	1a1AB	1aAB	H30Rx	C2	CTX-M-15	Present	Absent	Present	Present	Present	Present	Present	Absent	Absent	Absent
15056_4#36	NHES0184	ERR830595	ERS576211	5146877	113	45547.6	712057	233449	7	97.7	74.9	P44	2014	East England	LTCF	Stool	1a1AB	1aAB	H30Rx	C2	CTX-M-15	Present	Absent	Present	Present	Present	Present	Present	Absent	Absent	Absent
15056_4#37	NHES0212	ERR830596	ERS576212	5151842	100	51518.4	720651	208397	7	96.4	80.55	P44	2014	East England	LTCF	Stool	1a1AB	1aAB	H30Rx	C2	CTX-M-15	Present	Absent	Present	Present	Present	Present	Present	Absent	Absent	Absent
15056_4#38	NHES0174	ERR830597	ERS576213	5087496	105	48452.3	711813	202020	8	98	94.51	P23	2014	East England	LTCF	Stool	1a1AB	1aAB	H30Rx	C2	CTX-M-15	Present	Absent	Present	Present	Present	Present	Present	Absent	Absent	Absent
15056_4#39	NHES0010	ERR830598	ERS576214	5283384	70	75476.9	745506	320798	6	95	78.49	P12	2014	East England	LTCF	Stool	1a1AB	1aAB	H30Rx	C2	CTX-M-15	Present	Absent	Present	Present	Present	Absent	Present	Absent	Absent	Absent
15056_4#4	NHES0325	ERR830563	ERS576150	5023743	81	62021.5	721519	190947	7	89.8	74.05	P10	2014	East England	LTCF	Stool	1a1AB	1aAB	H30Rx	C2	CTX-M-15	Absent	Absent	Absent	Present	Present	Present	Present	Absent	Absent	Absent
15056_4#40	NHES0019	ERR830599	ERS576215	5076647	96	52881.7	719165	301132	6	96.5	94.95	P10	2014	East England	LTCF	Stool	1a1AB	1aAB	H30Rx	C2	CTX-M-15	Present	Absent	Present	Present	Present	Present	Present	Absent	Absent	Absent
15056_4#41	NHES0023	ERR830600	ERS576216	5173088	109	47459.5	409672	190964	10	94.8	85.8	P22	2014	East England	LTCF	Stool	1a1AB	1aAB	H30Rx	C2	CTX-M-15	Present	Absent	Present	Present	Present	Present	Present	Absent	Absent	Absent
15056_4#42	NHES0024	ERR830601	ERS576217	5270887	68	77513	744645	278500	7	94.5	95.55	P15	2014	East England	LTCF	Stool	1a1AB	1aAB	H30Rx	C2	CTX-M-15	Present	Absent	Present	Present	Present	Absent	Present	Absent	Absent	Absent
15056_4#43	NHES0030	ERR830602	ERS576218	5101919	87	58642.8	717315	202913	8	99.8	119.9	P21	2014	East England	LTCF	Stool	1a1AB	1aAB	H30Rx	C2	CTX-M-15	Present	Absent	Present	Present	Present	Present	Present	Absent	Absent	Absent
15056_4#44	NHES0036	ERR830603	ERS576219	5149681	99	52017	717407	201882	9	95.8	81.45	P26	2014	East England	LTCF	Stool	1a1AB	1aAB	H30Rx	C2	CTX-M-15	Present	Absent	Present	Present	Present	Present	Present	Absent	Absent	Absent
15056_4#45	NHES0042	ERR830604	ERS576221	5098111	94	54235.2	718752	191241	7	99.6	79.68	P21	2014	East England	LTCF	Stool	1a1AB	1aAB	H30Rx	C2	CTX-M-15	Present	Absent	Present	Present	Present	Present	Present	Absent	Absent	Absent
15056_4#46	NHES0043	ERR830605	ERS576222	5155999	95	54273.7	910625	206458	6	94	110.67	P6	2014	East England	LTCF	Stool	1a1AB	1aAB	H30Rx	C2	CTX-M-15	Present	Absent	Present	Present	Present	Present	Present	Absent	Absent	Absent
15056_4#47	NHES0049	ERR830606	ERS576224	5152875	95	54240.8	747000	208474	6	93.9	82.14	P6	2014	East England	LTCF	Stool	1a1AB	1aAB	H30Rx	C2	CTX-M-15	Present	Absent	Present	Present	Present	Present	Present	Absent	Absent	Absent
15056_4#48	NHES0051	ERR830607	ERS576226	5123758	103	49745.2	716972	199955	8	96.6	91.09	P10	2014	East England	LTCF	Stool	1a1AB	1aAB	H30Rx	C2	CTX-M-15	Present	Absent	Present	Present	Present	Present	Present	Absent	Absent	Absent
15056_4#49	NHES0055	ERR830608	ERS576228	5170833	108	47878.1	522060	203793	8	96.2	99.06	P22	2014	East England	LTCF	Stool	1a1AB	1aAB	H30Rx	C2	CTX-M-15	Present	Absent	Present	Present	Present	Present	Present	Absent	Absent	Absent
15056_4#5	NHES0327	ERR830564	ERS576152	5149364	97	53086.2	712244	192682	9	96	86.38	P6	2014	East England	LTCF	Stool	1a1AB	1aAB	H30Rx	C2	CTX-M-15	Present	Absent	Present	Present	Present	Absent	Present	Absent	Absent	Absent
15056_4#50	NHES0061	ERR830609	ERS576229	5112442	67	76305.1	516598	282337	7	95.1	102.53	P16	2014	East England	LTCF	Stool	1a1AB	1aAB	H30Rx	C2	CTX-M-15	Present	Absent	Present	Present	Absent	Absent	Absent	Absent	Absent	Absent
15056_4#51	NHES0062	ERR830610	ERS576230	5029136	83	60592	716708	191382	9	98.6	111.96	P10	2014	East England	LTCF	Stool	1a1AB	1aAB	H30Rx	C2	CTX-M-15	Absent	Absent	Absent	Present	Present	Present	Present	Absent	Absent	Absent
15056_4#52	NHES0064	ERR830611	ERS576231	5320896	80	66511.2	746228	231519	7	96.4	93.25	P12	2014	East England	LTCF	Stool	1a1AB	1aAB	H30Rx	C2	CTX-M-15	Present	Absent	Present	Present	Present	Absent	Present	Absent	Absent	Absent
15056_4#53	NHES0071	ERR830612	ERS576232	5149918	93	55375.5	719352	199953	7	98.5	83.19	P3	2014	East England	LTCF	Stool	1a1AB	1aAB	H30Rx	C2	CTX-M-15	Present	Absent	Present	Present	Present	Present	Present	Absent	Absent	Absent
15056_4#54	NHES0072	ERR830613	ERS576233	5151406	93	55391.5	716946	190972	9	94.2	111.48	P6	2014	East England	LTCF	Stool	1a1AB	1aAB	H30Rx	C2	CTX-M-15	Present	Absent	Present	Present	Present	Present	Absent	Absent	Absent	Absent
15056_4#55	NHES0073	ERR830614	ERS576234	5306419	69	76904.6	1060308	244180	6	95.1	98.96	P12	2014	East England	LTCF	Stool	1a1AB	1aAB	H30Rx	C2	CTX-M-15	Present	Absent	Present	Present	Present	Absent	Present	Absent	Absent	Absent
15056_4#56	NHES0077	ERR830615	ERS576235	5076932	107	47448	717442	182336	9	96.1	86.46	P10	2014	East England	LTCF	Stool	1a1AB	1aAB	H30Rx	C2	CTX-M-15	Present	Absent	Present	Absent	Present	Present	Present	Absent	Absent	Absent
15056_4#57	NHES0078	ERR830616	ERS576236	5098079	95	53664	710040	191241	8	99.6	94.18	P21	2014	East England	LTCF	Stool	1a1AB	1aAB	H30Rx	C2	CTX-M-15	Present	Absent	Present	Present	Present	Present	Present	Absent	Absent	Absent
15056_4#58	NHES0079	ERR830617	ERS576237	5095564	99	51470.3	716979	180687	8	94.3	99.31	P26	2014	East England	LTCF	Stool	1a1AB	1aAB	H30Rx	C2	CTX-M-15	Present	Absent	Present	Present	Present	Present	Present	Absent	Absent	Absent
15056_4#59	NHES0094	ERR830618	ERS576239	5147244	102	50463.2	512772	173450	10	95.5	90.52	P6	2014	East England	LTCF	Stool	1a1AB	1aAB	H30Rx	C2	CTX-M-15	Present	Absent	Present	Present	Present	Present	Present	Absent	Absent	Absent
15056_4#6	NHES0328	ERR830565	ERS576154	5148826	99	52008.3	744232	185605	8	96.1	91.3	P6	2014	East England	LTCF	Urine	1a1AB	1aAB	H30Rx	C2	CTX-M-15	Present	Absent	Present	Present	Present	Absent	Present	Absent	Absent	Absent
15056_4#60	NHES0100	ERR830619	ERS576240	5075996	95	53431.5	711973	191246	7	96.5	96.04	P10	2014	East England	LTCF	Stool	1a1AB	1aAB	H30Rx	C2	CTX-M-15	Present	Absent	Present	Present	Present	Present	Present	Absent	Absent	Absent
15056_4#61	NHES0104	ERR830620	ERS576242	5117739	101	50670.7	717179	203703	7	98.3	89.72	P3	2014	East England	LTCF	Urine	1a1AB	1aAB	H30Rx	C2	CTX-M-15	Present	Absent	Present	Present	Present	Present	Present	Absent	Absent	Absent
15056_4#62	NHES0123	ERR830621	ERS576244	5121786	101	50710.8	711893	191258	8	95.9	89.26	P10	2014	East England	LTCF	Stool	1a1AB	1aAB	H30Rx	C2	CTX-M-15	Present	Absent	Present	Present	Present	Present	Present	Absent	Absent	Absent
15056_4#63	NHES0126	ERR830622	ERS576245	5071875	95	53388.2	711453	198140	7	96.3	91.09	P10	2014	East England	LTCF	Stool	1a1AB	1aAB	H30Rx	C2	CTX-M-15	Present	Absent	Present	Present	Present	Present	Present	Absent	Absent	Absent
15056_4#64	NHES0132	ERR830623	ERS576246	5160484	82	62932.7	712013	242361	6	98.1	102.13	P12	2014	East England	LTCF	Stool	1a1AB	1aAB	H30Rx	C2	CTX-M-15	Present	Absent	Present	Present	Present	Present	Present	Absent	Absent	Absent
15056_4#65	NHES0152	ERR830624	ERS576248	5307524	68	78051.8	748823	222380	7	96.2	98.88	P12	2014	East England	LTCF	Stool	1a1AB	1aAB	H30Rx	C2	CTX-M-15	Present	Absent	Present	Present	Present	Absent	Present	Absent	Absent	Absent
15056_4#66	NHES0153	ERR830625	ERS576249	5157603	108	47755.6	712112	227524	6	97.3	126.72	P3	2014	East England	LTCF	Stool	1a1AB	1aAB	H30Rx	C2	CTX-M-15	Present	Absent	Present	Present	Present	Present	Present	Absent	Absent	Absent
15056_4#67	NHES0186	ERR830626	ERS576253	5159592	108	47774	712376	228643	7	98.9	99.23	P12	2014	East England	LTCF	Stool	1a1AB	1aAB	H30Rx	C2	CTX-M-15	Present	Absent	Present	Present	Present	Present	Present	Absent	Absent	Absent
15056_4#68	NHES0190	ERR830627	ERS576254	5148508	88	58505.8	719400	210844	7	98.3	88.53	P3	2014	East England	LTCF	Stool	1a1AB	1aAB	H30Rx	C2	CTX-M-15	Present	Absent	Present	Present	Present	Absent	Present	Absent	Absent	Absent
15056_4#69	NHES0195	ERR830628	ERS576255	5195353	61	85169.7	1240744	337446	5	95.6	104.7	P15	2014	East England	LTCF	Stool	1a1AB	1aAB	H30Rx	C2	CTX-M-15	Present	Absent	Present	Present	Present	Absent	Present	Absent	Absent	Absent
15056_4#70	NHES0198	ERR830629	ERS576256	5152249	100	51522.5	717270	216658	8	98.7	89.03	P12	2014	East England	LTCF	Stool	1a1AB	1aAB	H30Rx	C2	CTX-M-15	Present	Absent	Absent	Present	Present	Absent	Present	Absent	Absent	Absent
15056_4#71	NHES0217	ERR830630	ERS576259	5126084	98	52307	719347	191472	8	96.4	91.8	P10	2014	East England	LTCF	Stool	1a1AB	1aAB	H30Rx	C2	CTX-M-15	Present	Absent	Present	Present	Present	Present	Present	Absent	Absent	Absent
15056_4#73	NHES0226	ERR830632	ERS576261	5304444	72	73672.8	474959	233544	8	95.1	95.11	P12	2014	East England	LTCF	Stool	1a1AB	1aAB	H30Rx	C2	CTX-M-15	Present	Absent	Present	Present	Present	Absent	Present	Absent	Absent	Absent
15056_4#74	NHES0229	ERR830633	ERS576262	5105336	72	70907.4	542139	247422	7	98.2	111.38	P14	2014	East England	LTCF	Stool	1a1AB	1aAB	H30Rx	C2	CTX-M-15	Present	Absent	Present	Absent	Present	Present	Absent	Absent	Absent	Absent
15056_4#75	NHES0335	ERR830634	ERS576264	5069770	80	63372.1	712298	191463	8	99.8	97.34	P21	2014	East England	LTCF	Stool	1a1AB	1aAB	H30Rx	C2	CTX-M-15	Absent	Absent	Absent	Present	Present	Present	Present	Absent	Absent	Absent
15056_4#76	NHES0317	ERR830635	ERS576268	5135022	93	55215.3	717008	191245	8	98.8	114.37	P28	2014	East England	LTCF	Stool	1a1AB	1aAB	H30Rx	C2	CTX-M-15	Present	Absent	Present	Present	Present	Present	Present	Absent	Absent	Absent
15056_4#77	NHES0331	ERR830636	ERS576270	5117943	89	57505	758973	225339	7	98.3	132.31	P3	2014	East England	LTCF	Stool	1a1AB	1aAB	H30Rx	C2	CTX-M-15	Present	Absent	Present	Present	Present	Absent	Present	Absent	Absent	Absent
15056_4#78	NHES0265	ERR830637	ERS576275	5102888	100	51028.9	717335	307687	6	99.8	116.32	P21	2014	East England	LTCF	Stool	1a1AB	1aAB	H30Rx	C2	CTX-M-15	Present	Absent	Present	Present	Present	Present	Present	Absent	Absent	Absent
15056_4#79	NHES0272	ERR830638	ERS576276	5150863	89	57874.9	717098	208323	7	92.3	101.09	P26	2014	East England	LTCF	Stool	1a1AB	1aAB	H30Rx	C2	CTX-M-15	Present	Absent	Present	Present	Present	Present	Present	Absent	Absent	Absent
15056_4#8	NHES0068	ERR830567	ERS576158	5091244	104	48954.3	717117	211800	8	96.2	83.36	P23	2014	East England	LTCF	Stool	1a1AB	1aAB	H30Rx	C2	CTX-M-15	Present	Absent	Present	Present	Present	Present	Present	Absent	Absent	Absent
15056_4#80	NHES0287	ERR830639	ERS576278	5195389	56	92774.8	1240779	392486	4	95	100.39	P15	2014	East England	LTCF	Stool	1a1AB	1aAB	H30Rx	C2	CTX-M-15	Present	Absent	Present	Present	Present	Absent	Present	Absent	Absent	Absent
15056_4#81	NHES0122	ERR830640	ERS576280	5075364	102	49758.5	716994	223882	8	96.5	91.8	P23	2014	East England	LTCF	Stool	1a1AB	1aAB	H30Rx	C2	CTX-M-15	Present	Absent	Present	Present	Present	Present	Present	Absent	Absent	Absent
15056_4#82	NHES0316	ERR830641	ERS576281	5091035	99	51424.6	717215	190985	9	96.6	103.42	P23	2014	East England	LTCF	Stool	1a1AB	1aAB	H30Rx	C2	CTX-M-15	Present	Absent	Present	Present	Present	Present	Present	Absent	Absent	Absent
15056_4#83	NHES0046	ERR830642	ERS576284	5096085	90	56623.2	717347	281662	7	95.8	114.25	P23	2014	East England	LTCF	Stool	1a1AB	1aAB	H30Rx	C2	CTX-M-15	Present	Absent	Present	Present	Present	Present	Present	Absent	Absent	Absent
15056_4#84	NHES0337	ERR830643	ERS576285	5154402	93	55423.7	756015	182230	9	93.8	131.77	P44	2014	East England	LTCF	Stool	1a1AB	1aAB	H30Rx	C2	CTX-M-15	Present	Absent	Present	Present	Present	Present	Present	Absent	Absent	Absent
15056_4#9	NHES0247	ERR830568	ERS576160	5147874	97	53070.9	717026	191072	7	92.9	75.56	P44	2014	East England	LTCF	Stool	1a1AB	1aAB	H30Rx	C2	CTX-M-15	Present	Absent	Present	Present	Present	Present	Present	Absent	Absent	Absent
15795_1#43	NHES0131	ERR905806	ERS625283	5118507	61	83909.9	591059	319750	7	97.1	180.79	P16	2014	East England	LTCF	Stool	1a1AB	1aAB	H30Rx	C2	CTX-M-15	Present	Absent	Present	Present	Absent	Absent	Absent	Absent	Absent	Absent
15795_1#44	NHES0149	ERR905807	ERS625284	5117023	61	83885.6	590491	319791	7	97.3	175.5	P16	2014	East England	LTCF	Stool	1a1AB	1aAB	H30Rx	C2	CTX-M-15	Present	Absent	Present	Present	Absent	Absent	Absent	Absent	Absent	Absent
15795_1#45	NHES0155	ERR905808	ERS625285	5119824	63	81267.1	590712	358939	6	96.7	164.88	P16	2014	East England	LTCF	Stool	1a1AB	1aAB	H30Rx	C2	CTX-M-15	Present	Absent	Present	Present	Absent	Absent	Absent	Absent	Absent	Absent
15795_1#46	NHES0160	ERR905809	ERS625286	5103727	77	66282.2	1032110	210798	7	98.6	172.83	P10	2014	East England	LTCF	Stool	1a1AB	1aAB	H30Rx	C2	CTX-M-15	Present	Absent	Absent	Present	Present	Absent	Present	Absent	Absent	Absent
15795_1#47	NHES0161	ERR905810	ERS625287	5159322	87	59302.6	547039	283043	7	98.8	184.75	P25	2014	East England	LTCF	Stool	1a1AB	1aAB	H30Rx	C2	CTX-M-15	Present	Absent	Present	Present	Present	Present	Present	Absent	Absent	Absent
15795_1#48	NHES0175	ERR905811	ERS625288	5121403	66	77597	548534	320150	7	92.4	195.23	P16	2014	East England	LTCF	Stool	1a1AB	1aAB	H30Rx	C2	CTX-M-15	Present	Absent	Present	Present	Absent	Absent	Absent	Absent	Absent	Absent
15795_1#49	NHES0185	ERR905812	ERS625289	5155812	94	54849.1	535459	202159	8	99.2	199.71	P6	2014	East England	LTCF	Urine	1a1AB	1aAB	H30Rx	C2	CTX-M-15	Present	Absent	Present	Present	Present	Absent	Present	Absent	Absent	Absent
15795_1#50	NHES0204	ERR905813	ERS625290	5157888	86	59975.4	717362	210885	8	98.4	183.94	P25	2014	East England	LTCF	Stool	1a1AB	1aAB	H30Rx	C2	CTX-M-15	Present	Absent	Present	Present	Present	Present	Present	Absent	Absent	Absent
15795_1#51	NHES0205	ERR905814	ERS625291	5108760	68	75128.8	712655	233297	7	98.5	191.6	P10	2014	East England	LTCF	Stool	1a1AB	1aAB	H30Rx	C2	CTX-M-15	Absent	Absent	Present	Present	Present	Present	Present	Absent	Absent	Absent
15795_1#52	NHES0211	ERR905815	ERS625292	5096034	93	54796.1	717343	368544	5	98.3	202.46	P23	2014	East England	LTCF	Stool	1a1AB	1aAB	H30Rx	C2	CTX-M-15	Present	Absent	Present	Present	Present	Present	Present	Absent	Absent	Absent
15795_1#53	NHES0221	ERR905816	ERS625293	5158580	92	56071.5	717366	193205	9	98.8	188.59	P25	2014	East England	LTCF	Stool	1a1AB	1aAB	H30Rx	C2	CTX-M-15	Present	Absent	Present	Present	Present	Present	Present	Absent	Absent	Absent
15795_1#54	NHES0230	ERR905817	ERS625294	5160643	88	58643.7	756310	283012	7	98.4	175.77	P25	2014	East England	LTCF	Stool	1a1AB	1aAB	H30Rx	C2	CTX-M-15	Present	Absent	Present	Present	Present	Present	Present	Absent	Absent	Absent
15795_1#55	NHES0238	ERR905818	ERS625295	5123281	93	55089	712319	181903	8	98.4	177.58	P10	2014	East England	LTCF	Stool	1a1AB	1aAB	H30Rx	C2	CTX-M-15	Present	Absent	Present	Present	Present	Present	Present	Absent	Absent	Absent
15795_1#56	NHES0256	ERR905819	ERS625296	5158259	89	57958	717520	317782	6	95.6	198.68	P25	2014	East England	LTCF	Stool	1a1AB	1aAB	H30Rx	C2	CTX-M-15	Present	Absent	Present	Present	Present	Present	Present	Absent	Absent	Absent
15795_1#57	NHES0259	ERR905820	ERS625297	5096516	95	53647.5	717407	318009	6	98.7	219.67	P23	2014	East England	LTCF	Stool	1a1AB	1aAB	H30Rx	C2	CTX-M-15	Present	Absent	Present	Present	Present	Present	Absent	Absent	Absent	Absent
15795_1#59	NHES0271	ERR905822	ERS625299	5159471	81	63697.2	712458	317806	6	98.9	188.12	P25	2014	East England	LTCF	Stool	1a1AB	1aAB	H30Rx	C2	CTX-M-15	Present	Absent	Present	Present	Present	Present	Present	Absent	Absent	Absent
15795_1#60	NHES0286	ERR905823	ERS625300	5159329	85	60698	717438	297689	6	98.9	176.95	P25	2014	East England	LTCF	Stool	1a1AB	1aAB	H30Rx	C2	CTX-M-15	Present	Absent	Present	Present	Present	Present	Present	Absent	Absent	Absent
15795_1#61	NHES0297	ERR905824	ERS625301	5085275	95	53529.2	717355	198460	8	98	186.92	P10	2014	East England	LTCF	Stool	1a1AB	1aAB	H30Rx	C2	CTX-M-15	Present	Absent	Present	Present	Present	Present	Present	Absent	Absent	Absent
15795_1#63	NHES0314	ERR905826	ERS625303	5080422	86	59074.7	719563	210885	7	97.5	170.44	P10	2014	East England	LTCF	Stool	1a1AB	1aAB	H30Rx	C2	CTX-M-15	Present	Absent	Present	Present	Present	Present	Present	Absent	Absent	Absent
15795_1#64	NHES0321	ERR905827	ERS625304	5159947	81	63703.1	721298	198893	9	98.7	189.78	P25	2014	East England	LTCF	Stool	1a1AB	1aAB	H30Rx	C2	CTX-M-15	Present	Absent	Present	Present	Present	Present	Present	Absent	Absent	Absent
14937_6#13	NHEC0043	ERR775894	ERS575940	5140961	99	51928.9	715974	222412	7	95.4	83.61	P12	2014	East England	LTCF	Stool	1a1AB	1aAB	H30Rx	C2	Absent	Absent	Absent	Absent	Present	Present	Absent	Present	Absent	Absent	Absent
14937_6#14	NHEC0042	ERR775895	ERS575942	5074511	96	52859.5	544377	191235	8	93.5	81.31	P10	2014	East England	LTCF	Stool	1a1AB	1aAB	H30Rx	C2	Absent	Absent	Absent	Absent	Present	Present	Present	Present	Absent	Absent	Absent
14937_6#16	NHEC0050	ERR775897	ERS575946	5144334	108	47632.7	710820	206420	8	95.4	89.62	P12	2014	East England	LTCF	Stool	1a1AB	1aAB	H30Rx	C2	Absent	Absent	Absent	Absent	Present	Present	Absent	Present	Absent	Absent	Absent
14937_6#17	NHEC0051	ERR775898	ERS575948	5141936	99	51938.8	966393	191057	8	95.5	85.23	P12	2014	East England	LTCF	Stool	1a1AB	1aAB	H30Rx	C2	Absent	Absent	Absent	Absent	Present	Present	Absent	Present	Absent	Absent	Absent
14937_6#20	NHEC0076	ERR775901	ERS575954	5112902	103	49639.8	512787	205110	8	93.4	81.99	P10	2014	East England	LTCF	Stool	1a1AB	1aAB	H30Rx	C2	Absent	Absent	Absent	Absent	Present	Present	Present	Present	Absent	Absent	Absent
14937_6#23	NHEC0054	ERR775904	ERS575961	5131162	97	52898.6	711858	179601	8	93.1	77.75	P19	2014	East England	LTCF	Stool	1a1AB	1aAB	H30Rx	C2	Absent	Absent	Absent	Absent	Present	Absent	Absent	Present	Absent	Absent	Absent
14937_6#26	NHEC0057	ERR775907	ERS575967	5132284	108	47521.2	418454	179593	10	95.4	84.18	P12	2014	East England	LTCF	Stool	1a1AB	1aAB	H30Rx	C2	Absent	Absent	Absent	Absent	Present	Present	Absent	Present	Absent	Absent	Absent
14937_6#3	NHEC0031	ERR775884	ERS575919	5144526	96	53588.8	747688	208411	8	95.5	95.17	P12	2014	East England	LTCF	Stool	1a1AB	1aAB	H30Rx	C2	Absent	Absent	Absent	Absent	Present	Present	Absent	Present	Absent	Absent	Absent
14937_6#30	NHEC0063	ERR775911	ERS575975	5212248	107	48712.6	648117	192309	8	90	79.52	P22	2014	East England	LTCF	Stool	1a1AB	1aAB	H30Rx	C2	Absent	Absent	Absent	Absent	Absent	Absent	Present	Absent	Absent	Absent	Absent
14937_6#32	NHEC0065	ERR775913	ERS575979	5144104	91	56528.6	685012	196262	8	94.7	86.2	P12	2014	East England	LTCF	Stool	1a1AB	1aAB	H30Rx	C2	Absent	Absent	Absent	Absent	Present	Present	Absent	Present	Absent	Absent	Absent
14937_6#34	NHEC0067	ERR775915	ERS575983	5223339	112	46637	531061	319706	7	90.2	74.73	P22	2014	East England	LTCF	Stool	1a1AB	1aAB	H30Rx	C2	Absent	Absent	Absent	Absent	Absent	Absent	Present	Absent	Absent	Absent	Absent
14937_6#36	NHEC0069	ERR775917	ERS575987	5142714	101	50918	637342	179604	9	95.4	80.24	P12	2014	East England	LTCF	Stool	1a1AB	1aAB	H30Rx	C2	Absent	Absent	Absent	Absent	Present	Present	Absent	Present	Absent	Absent	Absent
14937_6#37	NHEC0071	ERR775918	ERS575989	5083784	63	80695	905909	302205	5	93.1	83.74	P19	2014	East England	LTCF	Stool	1a1AB	1aAB	H30R	C1	Absent	Absent	Present	Absent	Present	Present	Present	Present	Present	Present	Present
14937_6#40	NHEC0073	ERR775921	ERS575995	5214433	106	49192.8	512259	192310	8	89.8	83.41	P22	2014	East England	LTCF	Stool	1a1AB	1aAB	H30Rx	C2	Absent	Absent	Absent	Absent	Absent	Absent	Absent	Absent	Absent	Absent	Absent
14937_6#43	NHEC0080	ERR775924	ERS576001	5140400	100	51404	399006	204979	9	95.9	87.5	P12	2014	East England	LTCF	Stool	1a1AB	1aAB	H30Rx	C2	Absent	Absent	Absent	Absent	Present	Present	Absent	Present	Absent	Absent	Absent
14937_6#46	NHEC0086	ERR775927	ERS576004	5084521	66	77038.2	881230	276965	6	93.2	85.95	P19	2014	East England	LTCF	Stool	1a1AB	1aAB	H30R	C1	Absent	Absent	Present	Absent	Present	Present	Present	Present	Present	Present	Present
14937_6#47	NHEC0087	ERR775928	ERS576005	5144482	103	49946.4	794962	191230	8	95.4	87.19	P12	2014	East England	LTCF	Stool	1a1AB	1aAB	H30Rx	C2	Absent	Absent	Absent	Absent	Present	Present	Absent	Present	Absent	Absent	Absent
14937_6#51	NHEC0091	ERR775932	ERS576009	5140539	103	49908.2	426855	176455	10	95.3	92.43	P12	2014	East England	LTCF	Stool	1a1AB	1aAB	H30Rx	C2	Absent	Absent	Absent	Absent	Present	Present	Absent	Present	Absent	Absent	Absent
14937_6#52	NHEC0092	ERR775933	ERS576010	5103264	90	56702.9	477630	180855	10	91.7	84.33	P9	2014	East England	LTCF	Stool	1a1AB	1aAB	H30R	C1	Absent	Absent	Present	Absent	Absent	Absent	Absent	Absent	Absent	Absent	Absent
14937_6#54	NHEC0094	ERR775935	ERS576012	5127268	71	72215	390130	242715	8	91.5	86.9	P42	2014	East England	LTCF	Stool	1a1AB	1aAB	H30R	C1	Absent	Absent	Present	Absent	Absent	Absent	Absent	Absent	Absent	Absent	Absent
14937_6#6	NHEC0046	ERR775887	ERS575925	5146387	110	46785.3	546707	203169	8	94.4	92.34	P12	2014	East England	LTCF	Stool	1a1AB	1aAB	H30Rx	C2	Absent	Absent	Absent	Absent	Present	Present	Absent	Present	Absent	Absent	Absent
14937_6#61	NHEC0127	ERR775942	ERS576019	5091507	69	73790	789831	212719	8	91.5	87.54	P16	2014	East England	LTCF	Stool	1a1AB	1aAB	H30Rx	C2	Absent	Absent	Absent	Absent	Present	Absent	Absent	Absent	Absent	Absent	Absent
14937_6#68	NHEC0099	ERR775949	ERS575872	5082924	70	72613.2	624437	300854	7	92.5	86.86	P19	2014	East England	LTCF	Stool	1a1AB	1aAB	H30R	C1	Absent	Absent	Present	Absent	Present	Present	Present	Present	Present	Present	Present
14937_6#7	NHEC0045	ERR775888	ERS575927	5086286	97	52435.9	711908	191278	7	93.6	92.57	P10	2014	East England	LTCF	Stool	1a1AB	1aAB	H30Rx	C2	Absent	Absent	Absent	Absent	Absent	Absent	Absent	Present	Absent	Absent	Absent
14937_6#70	NHEC0101	ERR775951	ERS575876	5141770	106	48507.3	674020	213201	8	96	86.63	P12	2014	East England	LTCF	Stool	1a1AB	1aAB	H30Rx	C2	Absent	Absent	Absent	Absent	Present	Present	Absent	Absent	Absent	Absent	Absent
14937_6#71	NHEC0102	ERR775952	ERS575878	5098048	76	67079.6	620021	221588	8	88.6	71.43	P42	2014	East England	LTCF	Stool	1a1AB	1aAB	H30R	C1	Absent	Absent	Present	Absent	Absent	Absent	Absent	Absent	Absent	Absent	Absent
14937_6#76	NHEC0110	ERR775957	ERS575887	5081796	78	65151.2	623350	276868	7	90.1	87.28	P19	2014	East England	LTCF	Stool	1a1AB	1aAB	H30R	C1	Absent	Absent	Present	Absent	Present	Present	Present	Present	Present	Present	Present
14937_6#83	NHEC0119	ERR775964	ERS575901	5141060	113	45496.1	715621	191237	8	95.9	92.3	P12	2014	East England	LTCF	Stool	1a1AB	1aAB	H30Rx	C2	Absent	Absent	Absent	Absent	Present	Present	Absent	Present	Absent	Absent	Absent
14937_6#84	NHEC0120	ERR775965	ERS575903	5126954	63	81380.2	716460	302196	6	89	93.97	P42	2014	East England	LTCF	Stool	1a1AB	1aAB	H30R	C1	Absent	Absent	Present	Absent	Absent	Absent	Absent	Absent	Absent	Absent	Absent
14937_6#85	NHEC0121	ERR775966	ERS575905	5083806	85	59809.5	619759	242729	7	91.2	84.67	P19	2014	East England	LTCF	Stool	1a1AB	1aAB	H30R	C1	Absent	Absent	Present	Absent	Present	Present	Present	Present	Present	Present	Present
14937_7#56	NHEC0159	ERR776023	ERS576291	5204917	67	77685.3	746073	266237	7	91.4	88.37	P15	2014	East England	LTCF	Stool	1a1AB	1aAB	H30Rx	C2	Absent	Present	Absent	Present	Present	Present	Absent	Present	Absent	Absent	Absent
14937_7#57	NHEC0158	ERR776024	ERS576292	5204657	70	74352.2	750374	319692	6	91.7	91.71	P15	2014	East England	LTCF	Stool	1a1AB	1aAB	H30Rx	C2	Absent	Present	Absent	Present	Present	Present	Absent	Present	Absent	Absent	Absent
14937_7#61	NHEC0002	ERR776028	ERS575865	5141979	112	45910.5	488012	191195	9	94.5	87.89	P12	2014	East England	LTCF	Stool	1a1AB	1aAB	H30Rx	C2	Absent	Absent	Absent	Absent	Present	Present	Absent	Present	Absent	Absent	Absent
14937_7#66	NHEC0009	ERR776033	ERS575871	5106387	70	72948.4	516512	313940	7	91.9	83.3	P16	2014	East England	LTCF	Stool	1a1AB	1aAB	H30Rx	C2	Absent	Present	Absent	Present	Absent	Absent	Absent	Absent	Absent	Absent	Absent
14937_7#67	NHEC0010	ERR776034	ERS575873	5082578	94	54070	712592	209373	7	93.7	88.72	P10	2014	East England	LTCF	Stool	1a1AB	1aAB	H30Rx	C2	Absent	Absent	Absent	Absent	Present	Present	Present	Present	Absent	Absent	Absent
14937_7#68	NHEC0011	ERR776035	ERS575875	5146594	100	51465.9	488072	207204	8	94.5	89.14	P12	2014	East England	LTCF	Stool	1a1AB	1aAB	H30Rx	C2	Absent	Absent	Absent	Absent	Present	Present	Absent	Present	Absent	Absent	Absent
14937_7#80	NHEC0023	ERR776047	ERS575900	5147359	95	54182.7	710728	195934	8	95.3	97.15	P12	2014	East England	LTCF	Stool	1a1AB	1aAB	H30Rx	C2	Absent	Absent	Absent	Absent	Present	Present	Absent	Present	Absent	Absent	Absent
14937_7#83	NHEC0027	ERR776050	ERS575907	5149858	95	54209	716610	200803	8	95.2	91.59	P12	2014	East England	LTCF	Stool	1a1AB	1aAB	H30Rx	C2	Absent	Absent	Absent	Absent	Present	Present	Absent	Present	Absent	Absent	Absent
14937_7#84	NHEC0028	ERR776051	ERS575909	5076696	95	53438.9	981537	191215	7	93.7	84.42	P10	2014	East England	LTCF	Stool	1a1AB	1aAB	H30Rx	C2	Absent	Absent	Absent	Absent	Present	Present	Absent	Absent	Absent	Absent	Absent
14937_8#10	NHEC0136	ERR776060	ERS575926	5139804	104	49421.2	401984	180686	10	95.2	76.35	P12	2014	East England	LTCF	Stool	1a1AB	1aAB	H30Rx	C2	Absent	Absent	Absent	Absent	Absent	Absent	Absent	Absent	Present	Absent	Absent
14937_8#12	NHEC0138	ERR776062	ERS575930	5127853	63	81394.5	714229	335984	5	88.4	78.09	P42	2014	East England	LTCF	Stool	1a1AB	1aAB	H30R	C1	Absent	Absent	Present	Absent	Absent	Absent	Absent	Absent	Absent	Absent	Absent
14937_8#16	NHEC0143	ERR776066	ERS575938	5101478	97	52592.6	449079	183048	10	91.8	98.11	P9	2014	East England	LTCF	Stool	1a1AB	1aAB	H30R	C1	Absent	Absent	Present	Absent	Absent	Absent	Absent	Absent	Absent	Absent	Absent
14937_8#20	NHEC0147	ERR776070	ERS575945	5129353	60	85489.2	717009	338801	6	87.7	75.34	P42	2014	East England	LTCF	Stool	1a1AB	1aAB	H30R	C1	Absent	Absent	Present	Absent	Absent	Absent	Absent	Absent	Absent	Absent	Absent
14937_8#24	NHEC0152	ERR776074	ERS575953	5132146	113	45417.2	470556	165462	10	95.4	90.22	P12	2014	East England	LTCF	Stool	1a1AB	1aAB	H30Rx	C2	Absent	Absent	Absent	Absent	Absent	Absent	Absent	Absent	Absent	Absent	Absent
14937_8#33	NHEC0061	ERR776083	ERS575972	5130330	106	48399.3	416500	228511	8	95.3	81.27	P12	2014	East England	LTCF	Stool	1a1AB	1aAB	H30Rx	C2	Absent	Absent	Absent	Absent	Present	Present	Absent	Present	Absent	Absent	Absent
14937_8#38	NHEC0062	ERR776088	ERS575984	5124625	106	48345.5	516236	171404	10	94.9	82.62	P19	2014	East England	LTCF	Stool	1a1AB	1aAB	H30Rx	C2	Absent	Absent	Absent	Absent	Present	Absent	Absent	Present	Absent	Absent	Absent
14937_8#6	NHEC0130	ERR776059	ERS575918	5140622	87	59087.6	710389	228523	7	94.8	108.59	P12	2014	East England	LTCF	Stool	1a1AB	1aAB	H30Rx	C2	Absent	Absent	Absent	Absent	Present	Present	Absent	Present	Absent	Absent	Absent
15056_4#86	NHEC0107	ERR830645	ERS576289	5087721	87	58479.6	717361	202031	7	96.1	100.35	P10	2014	East England	LTCF	Stool	1a1AB	1aAB	H30Rx	C2	Absent	Absent	Absent	Absent	Present	Present	Present	Present	Absent	Absent	Absent
11657_5#7	ECO0140	ERR434265	ERS356879	5145693	64	80401.4	757624	280898	5	95.5	76.15	ADH043	2009	East England	Cambridgeshire	Blood	1a1AB	1aAB	H30Rx	C2	Absent	Absent	Present	Absent	Absent	Absent	Present	Absent	Absent	Absent	Absent
11657_5#11	ECO0205	ERR434269	ERS356935	5271772	91	57931.6	624497	218162	8	84.6	60.69	ADH036	2010	East England	Cambridgeshire	Blood	1a1AB	1aAB	H30Rx	C2	Absent	Absent	Present	Absent	Present	Present	Absent	Present	Absent	Absent	Absent
11657_5#13	ECO0211	ERR434271	ERS356941	5180468	72	71950.9	553765	172543	10	95.9	73.43	ADH020	2010	East England	Cambridgeshire	Blood	1a1AB	1aAB	H30Rx	C2	Absent	Absent	Present	Absent	Absent	Absent	Absent	Present	Absent	Absent	Absent
11657_5#22	ECO0395	ERR434280	ERS357117	5154505	71	72598.7	385192	208107	9	97.4	75.61	ADH040	2012	East England	Cambridgeshire	Blood	1a1AB	1aAB	H30Rx	C2	Absent	Absent	Absent	Absent	Absent	Absent	Absent	Absent	Absent	Absent	Absent
11657_5#24	ECO0420	ERR434282	ERS357141	5220828	73	71518.2	683378	229902	8	97.1	77.34	ADH088	2012	East England	Cambridgeshire	Blood	1a1AB	1aAB	H30Rx	C2	CTX-M-15	Present	Absent	Present	Present	Present	Present	Present	Absent	Absent	Absent
11657_5#46	ECO0798	ERR434304	ERS357519	5055819	59	85691.9	603201	237388	7	92	77.14	BSAC	2004	West Midlands	UK	Blood	1a1AB	1aAB	H30Rx	C2	CTX-M-15	Absent	Absent	Absent	Absent	Absent	Absent	Absent	Absent	Absent	Absent
11657_5#61	ECO1161	ERR434319	ERS357739	5290847	112	47239.7	711165	203947	7	95.8	67.35	BSAC	2008	Midlands	UK	Blood	1a1AB	1aAB	H30Rx	C2	CTX-M-15	Present	Absent	Present	Present	Present	Present	Present	Absent	Absent	Absent
11657_5#80	ECO1393	ERR434338	ERS358005	5127712	57	89959.9	711380	342046	5	98.4	74.86	BSAC	2010	South East	UK	Blood	1a1AB	1aAB	H30Rx	C2	Absent	Absent	Present	Absent	Present	Present	Absent	Absent	Absent	Absent	Absent
11657_5#89	ECO1456	ERR434347	ERS358073	5364155	113	47470.4	609454	190956	8	77.8	62.06	BSAC	2011	Midlands	UK	Blood	1a1AB	1aAB	H30Rx	C2	CTX-M-15	Present	Present	Present	Absent	Present	Absent	Present	Absent	Absent	Absent
11657_5#92	ECO1486	ERR434350	ERS358096	5138724	61	84241.4	619924	328158	7	97.1	87.7	BSAC	2011	North East	UK	Blood	1a1A	1a	H30	C0	Absent	Absent	Present	Absent	Present	Present	Absent	Present	Absent	Absent	Absent
11657_5#94	ECO1191	ERR434352	ERS358166	5268562	47	112097	977306	377803	5	90	76.44	BSAC	2008	North East	UK	Blood	FQR-S	FQR-S	H17	Non-C	Absent	Absent	Absent	Absent	Absent	Absent	Absent	Absent	Absent	Absent	Absent
11657_6#7	ECO0201	ERR434361	ERS356931	4798385	49	97926.2	664688	294300	6	97.4	83.72	ADH005	2010	East England	Cambridgeshire	Blood	1a	1b	H6	Non-C	Absent	Absent	Absent	Absent	Absent	Absent	Absent	Absent	Absent	Absent	Absent
11657_6#11	ECO0222	ERR434365	ERS356950	5150318	71	72539.7	472867	191430	10	95.4	82.22	ADH054	2010	East England	Cambridgeshire	Blood	FQR-S	FQR-S	H1	Non-C	Absent	Absent	Present	Absent	Present	Absent	Absent	Present	Absent	Absent	Absent
11657_6#14	ECO0237	ERR434368	ERS356965	5238792	75	69850.6	1023733	229924	6	91.5	71.58	ADH025	2010	East England	Cambridgeshire	Blood	1a1AB	1aAB	H30Rx	C2	Absent	Absent	Absent	Absent	Present	Absent	Absent	Absent	Present	Present	Absent
11657_6#16	ECO0244	ERR434370	ERS356972	5109135	67	76255.8	579812	319443	7	97	73.22	ADH035	2010	East England	Cambridgeshire	Blood	1a1AB	1aAB	H30R	C1	Absent	Absent	Present	Absent	Present	Absent	Present	Present	Present	Present	Present
11657_6#23	ECO0414	ERR434377	ERS357135	4966903	68	73042.7	665183	270076	7	94.8	72.79	ADH069	2012	East England	Cambridgeshire	Blood	1a1A	1b	H6	Non-C	Absent	Absent	Present	Absent	Present	Present	Present	Present	Present	Present	Present
11657_6#37	ECO0655	ERR434391	ERS357361	5194435	76	68347.8	716912	303770	6	92.6	79.99	BSAC	2003	East England	UK	Blood	1a1AB	1aAB	H30Rx	C2	Absent	Absent	Present	Absent	Absent	Absent	Present	Absent	Absent	Absent	Absent
11657_6#47	ECO0906	ERR434401	ERS357609	5157471	41	125792	700657	300355	6	94.8	75.56	BSAC	2005	West Midlands	UK	Blood	FQR-S	FQR-S	H17	Non-C	Absent	Absent	Absent	Absent	Absent	Absent	Absent	Absent	Absent	Absent	Absent
11657_6#51	ECO1101	ERR434405	ERS357679	5115338	58	88195.5	687750	243321	6	92.8	69.15	BSAC	2007	North East	UK	Blood	1a1AB	1aAB	H30Rx	C2	CTX-M-15	Absent	Present	Absent	Present	Present	Absent	Present	Absent	Absent	Absent
11657_6#63	ECO1025	ERR434417	ERS357805	5227334	89	58734.1	657245	204796	8	96.2	69.94	BSAC	2006	South	UK	Blood	1a1AB	1aAB	H30Rx	C2	CTX-M-15	Present	Present	Present	Present	Present	Present	Present	Absent	Absent	Absent
11657_6#64	ECO1027	ERR434418	ERS357807	5268949	82	64255.5	717542	197251	8	97.1	70.11	BSAC	2006	South	UK	Blood	1a1AB	1aAB	H30Rx	C2	CTX-M-15	Present	Present	Present	Present	Present	Present	Present	Absent	Absent	Absent
11657_6#65	ECO1043	ERR434419	ERS357822	5243298	65	80666.1	711219	276571	7	97.3	67.49	BSAC	2006	South West	UK	Blood	1a1AB	1aAB	H30Rx	C2	Absent	Absent	Present	Absent	Present	Absent	Absent	Present	Absent	Absent	Absent
11657_6#67	ECO1189	ERR434421	ERS357849	5206606	85	61254.2	716364	222103	7	96.1	74.12	BSAC	2008	West Midlands	UK	Blood	1a1AB	1aAB	H30Rx	C2	CTX-M-15	Present	Absent	Present	Present	Present	Absent	Present	Absent	Absent	Absent
11657_6#72	ECO1332	ERR434426	ERS357963	5061440	58	87266.2	716261	276542	7	96.7	74.71	BSAC	2009	South East	UK	Blood	1a1A	1a	H30	C0	Absent	Absent	Present	Absent	Present	Present	Absent	Present	Absent	Absent	Absent
11657_6#91	ECO1190	ERR434445	ERS358167	5207281	86	60549.8	711447	229924	7	97	65.09	BSAC	2008	West Midlands	UK	Blood	1a1AB	1aAB	H30Rx	C2	CTX-M-15	Present	Absent	Present	Present	Present	Absent	Present	Absent	Absent	Absent
11657_6#94	ECO0909	ERR434448	ERS358220	5109802	65	78612.3	1126683	298090	5	97.5	67.39	BSAC	2005	Midlands	UK	Blood	1a1AB	1aAB	H30Rx	C2	CTX-M-15	Present	Absent	Present	Present	Present	Present	Present	Absent	Absent	Absent
11657_6#96	ECO1402	ERR434450	ERS358253	5012418	72	69616.9	621644	269996	7	95.7	70.39	BSAC	2010	West Midlands	UK	Blood	1a1A	1b	H6	Non-C	Absent	Absent	Present	Absent	Present	Present	Present	Present	Present	Present	Present
11657_7#7	ECO0233	ERR434457	ERS356961	5006627	70	71523.2	635244	270002	7	97.2	93.69	ADH027	2010	East England	Cambridgeshire	Blood	1a1A	1b	H6	Non-C	Absent	Absent	Present	Absent	Present	Present	Present	Present	Present	Present	Present
11657_7#12	ECO0243	ERR434462	ERS356971	5165676	60	86094.6	716095	277054	6	95.2	79.98	ADH044	2010	East England	Cambridgeshire	Blood	1a1AB	1aAB	H30Rx	C2	CTX-M-15	Present	Absent	Present	Present	Present	Present	Present	Absent	Absent	Absent
11657_7#21	ECO0404	ERR434471	ERS357126	5162873	76	67932.5	683286	187859	9	97.5	78.86	ADH019	2012	East England	Cambridgeshire	Blood	1a1AB	1aAB	H30Rx	C2	Absent	Present	Absent	Present	Present	Present	Present	Present	Absent	Absent	Absent
11657_7#22	ECO0407	ERR434472	ERS357129	5167416	103	50169.1	619967	211091	8	91.6	82.96	ADH067	2012	East England	Cambridgeshire	Blood	1a1AB	1aAB	H30R	C1	CTX-M-27	Absent	Absent	Absent	Present	Present	Present	Present	Present	Present	Present
11657_7#23	ECO0411	ERR434473	ERS357133	5286335	103	51323.6	717286	192634	9	97.7	82.35	ADH029	2012	East England	Cambridgeshire	Blood	1a1AB	1aAB	H30Rx	C2	CTX-M-15	Present	Absent	Present	Present	Present	Absent	Present	Absent	Absent	Absent
11657_7#47	ECO0928	ERR434497	ERS357623	5382121	101	53288.3	472694	229904	8	95	80.5	BSAC	2005	South East	UK	Blood	1a1AB	1aAB	H30Rx	C2	Absent	Present	Absent	Absent	Absent	Absent	Present	Absent	Absent	Absent	Absent
11657_7#52	ECO1111	ERR434502	ERS357689	5269406	88	59879.6	527597	191222	9	92.7	84.74	BSAC	2007	West Midlands	UK	Blood	1a1AB	1aAB	H30Rx	C2	Absent	Absent	Present	Absent	Absent	Absent	Present	Absent	Absent	Absent	Absent
11657_7#53	ECO1125	ERR434503	ERS357702	5152326	83	62076.2	534049	177375	9	95.7	85.98	BSAC	2007	South	UK	Blood	1a1AB	1aAB	H30Rx	C2	Absent	Present	Present	Present	Absent	Absent	Present	Absent	Absent	Absent	Absent
11657_7#54	ECO1130	ERR434504	ERS357708	5267909	76	69314.6	544529	191174	9	95.9	85.26	BSAC	2007	South	UK	Blood	1a1AB	1aAB	H30Rx	C2	CTX-M-15	Present	Present	Present	Present	Present	Present	Present	Absent	Absent	Absent
11657_7#55	ECO1290	ERR434505	ERS357714	5194493	75	69259.9	590539	278500	7	95.7	94.16	BSAC	2009	West Midlands	UK	Blood	1a1AB	1aAB	H30R	C1	Absent	Absent	Present	Absent	Present	Present	Present	Present	Present	Present	Present
11657_7#56	ECO1140	ERR434506	ERS357718	5168799	78	66266.6	527134	218324	8	92.1	89.48	BSAC	2007	South East	UK	Blood	1a1AB	1aAB	H30Rx	C2	CTX-M-15	Present	Absent	Present	Present	Present	Present	Present	Absent	Absent	Absent
11657_7#57	ECO1090	ERR434507	ERS357737	5140457	80	64255.7	659968	216717	7	94	72.94	BSAC	2007	West Midlands	UK	Blood	1a1AB	1aAB	H30R	C1	Absent	Absent	Present	Absent	Present	Present	Present	Present	Present	Present	Present
11657_7#58	ECO1168	ERR434508	ERS357742	5211708	82	63557.4	714280	277054	7	94	72.09	BSAC	2008	Midlands	UK	Blood	1a1AB	1aAB	H30Rx	C2	CTX-M-15	Present	Present	Present	Absent	Absent	Absent	Absent	Absent	Absent	Absent
11657_7#59	ECO1171	ERR434509	ERS357749	5181391	106	48881.1	391159	185622	11	96.5	84.83	BSAC	2008	South West	UK	Blood	1a	1a	H30	C0	Absent	Absent	Present	Absent	Absent	Present	Absent	Present	Absent	Absent	Absent
11657_7#66	ECO1031	ERR434516	ERS357845	5181047	79	65582.9	712245	301112	7	98.5	80.31	BSAC	2006	South	UK	Blood	1a1AB	1aAB	H30Rx	C2	CTX-M-15	Present	Absent	Present	Present	Present	Present	Present	Absent	Absent	Absent
11657_7#70	ECO0999	ERR434520	ERS357877	5356052	86	62279.7	711424	228520	8	91.9	80.13	BSAC	2006	North East	UK	Blood	1a1AB	1aAB	H30Rx	C2	Absent	Present	Present	Present	Present	Present	Absent	Present	Absent	Absent	Absent
11657_7#73	ECO1254	ERR434523	ERS357897	5176310	55	94114.7	711745	319751	6	97.4	84.48	BSAC	2009	South East	UK	Blood	1a1AB	1aAB	H30Rx	C2	Absent	Present	Absent	Present	Absent	Absent	Present	Absent	Absent	Absent	Absent
11657_7#77	ECO1267	ERR434527	ERS357911	5139015	79	65050.8	500543	191180	9	94.2	90.12	BSAC	2009	Midlands	UK	Blood	FQR-S	FQR-S	H1	Non-C	Absent	Absent	Absent	Absent	Present	Absent	Absent	Absent	Absent	Absent	Absent
11657_7#78	ECO1180	ERR434528	ERS357917	5205692	76	68495.9	451145	242731	8	97.6	93.89	BSAC	2008	South West	UK	Blood	1a1AB	1aAB	H30Rx	C2	Absent	Absent	Absent	Absent	Absent	Absent	Absent	Absent	Absent	Absent	Absent
11657_7#89	ECO0912	ERR434539	ERS358150	5110583	60	85176.4	789741	218215	7	97.7	81.8	BSAC	2005	Midlands	UK	Blood	1a1AB	1aAB	H30Rx	C2	CTX-M-15	Present	Absent	Present	Present	Present	Present	Present	Absent	Absent	Absent
11657_7#95	ECO1264	ERR434545	ERS358269	5121004	67	76432.9	619832	319459	7	97.4	74.33	BSAC	2009	Midlands	UK	Blood	1a1AB	1aAB	H30Rx	C2	Absent	Absent	Present	Absent	Present	Present	Absent	Present	Absent	Absent	Absent
11658_3#4	ECO0218	ERR434550	ERS356947	5092059	88	57864.3	716600	226872	8	95	71.08	ADH046	2010	East England	Cambridgeshire	Blood	1a1AB	1aAB	H30Rx	C2	Absent	Absent	Absent	Absent	Absent	Absent	Absent	Absent	Absent	Absent	Absent
11658_3#8	ECO0258	ERR434554	ERS356986	5085370	37	137442	428093	294610	7	90.8	84.44	ADH066	2011	East England	Cambridgeshire	Blood	FQR-S	FQR-S	Unknown	Non-C	Absent	Absent	Absent	Absent	Absent	Absent	Absent	Absent	Absent	Absent	Absent
11658_3#15	ECO0431	ERR434561	ERS357148	5238518	68	77037	391124	230059	9	97.8	84.8	ADH055	2013	East England	Cambridgeshire	Blood	1a1AB	1aAB	H30Rx	C2	Absent	Absent	Absent	Absent	Present	Present	Absent	Present	Absent	Absent	Absent
11658_3#16	ECO0433	ERR434562	ERS357150	5250426	75	70005.7	448528	180966	9	95.9	86.34	ADH056	2013	East England	Cambridgeshire	Blood	1a1AB	1aAB	H30R	C1	Absent	Absent	Present	Absent	Absent	Absent	Absent	Absent	Absent	Absent	Absent
11658_3#18	ECO0438	ERR434564	ERS357155	5117948	101	50672.8	542039	226530	8	97.5	75.67	ADH072	2013	East England	Cambridgeshire	Blood	1a1AB	1aAB	H30R	C1	Absent	Absent	Present	Absent	Present	Present	Present	Present	Present	Present	Present
11658_3#31	ECO0668	ERR434577	ERS357365	5112745	94	54390.9	695513	183595	8	93.4	75.58	BSAC	2003	West Midlands	UK	Blood	FQR-S	FQR-S	H12	Non-C	Absent	Absent	Present	Absent	Absent	Absent	Absent	Absent	Absent	Present	Present
11658_3#36	ECO0876	ERR434582	ERS357588	5324628	74	71954.4	391127	222341	9	96.4	75.08	BSAC	2005	East England	UK	Blood	1a1AB	1aAB	H30R	C1	Absent	Absent	Absent	Absent	Present	Present	Absent	Present	Absent	Absent	Absent
11658_3#38	ECO0930	ERR434584	ERS357625	5279945	90	58666.1	611316	265098	7	92.5	75.95	BSAC	2005	South East	UK	Blood	1a1AB	1aAB	H30Rx	C2	CTX-M-15	Present	Present	Present	Present	Present	Absent	Present	Absent	Absent	Absent
11658_3#41	ECO1110	ERR434587	ERS357688	5422439	107	50677	537016	208884	8	93	67.59	BSAC	2007	West Midlands	UK	Blood	1a	1a	H30	C0	Absent	Absent	Present	Absent	Present	Present	Absent	Present	Absent	Absent	Absent
11658_3#42	ECO1115	ERR434588	ERS357693	5218443	76	68663.7	716001	319515	6	94	72.83	BSAC	2007	Midlands	UK	Blood	1a1AB	1aAB	H30Rx	C2	Absent	Absent	Present	Absent	Present	Present	Absent	Present	Absent	Absent	Absent
11658_3#55	ECO1062	ERR434601	ERS357831	5262277	76	69240.5	751476	321053	6	97	80.82	BSAC	2007	Midlands	UK	Blood	1a1AB	1aAB	H30Rx	C2	Absent	Present	Absent	Present	Present	Present	Absent	Present	Absent	Absent	Absent
11658_3#56	ECO1063	ERR434602	ERS357832	5120245	59	86783.8	1021007	275683	5	96.6	83.08	BSAC	2007	Midlands	UK	Blood	1a1AB	1aAB	H30Rx	C2	CTX-M-15	Present	Present	Present	Present	Absent	Present	Present	Absent	Absent	Absent
11658_3#70	ECO1353	ERR434616	ERS357976	5158632	108	47765.1	487258	189320	9	89.1	66.34	BSAC	2010	Midlands	UK	Blood	FQR-S	FQR-S	H12	Non-C	Absent	Absent	Absent	Absent	Absent	Absent	Absent	Absent	Absent	Absent	Absent
11658_3#74	ECO1399	ERR434620	ERS358010	5135477	82	62627.8	626500	267103	7	95.3	80.41	BSAC	2010	West Midlands	UK	Blood	1a1AB	1aAB	H30Rx	C2	Absent	Present	Absent	Present	Absent	Absent	Present	Absent	Absent	Absent	Absent
11658_3#86	ECO0297	ERR434632	ERS358137	4978906	47	105934	619983	250539	7	97.1	77.71	ADH010	2011	East England	Cambridgeshire	Blood	1a1AB	1aAB	H30R	C1	Absent	Absent	Present	Absent	Absent	Absent	Absent	Absent	Absent	Absent	Absent
11658_3#94	ECO1511	ERR434640	ERS358255	5408755	97	55760.4	711974	200629	9	95.1	89.88	BSAC	2011	Midlands	UK	Blood	1a1AB	1aAB	H30Rx	C2	CTX-M-15	Present	Absent	Present	Present	Present	Present	Present	Absent	Absent	Absent
11658_4#7	ECO0087	ERR434649	ERS356826	5230387	57	91761.2	1003623	330959	5	91.9	65.82	ADH009	2008	East England	Cambridgeshire	Blood	FQR-S	FQR-S	H17	Non-C	Absent	Absent	Absent	Absent	Absent	Absent	Absent	Absent	Absent	Absent	Absent
11658_4#18	ECO0163	ERR434660	ERS356902	5174484	86	60168.4	552033	190940	8	95.4	64.3	ADH062	2009	East England	Cambridgeshire	Blood	1a1AB	1aAB	H30Rx	C2	CTX-M-15	Present	Absent	Present	Present	Present	Present	Present	Absent	Absent	Absent
11658_4#22	ECO0353	ERR434664	ERS357082	4962730	60	82712.2	566132	242220	7	90.7	62.89	ADH070	2012	East England	Cambridgeshire	Blood	1a	1b	H6	Non-C	Absent	Absent	Absent	Absent	Absent	Absent	Absent	Absent	Absent	Absent	Absent
11658_4#43	ECO0710	ERR434685	ERS357407	5196240	66	78730.9	493577	288752	8	93.3	61.25	BSAC	2003	South East	UK	Blood	FQR-S	FQR-S	H17	Non-C	Absent	Absent	Absent	Absent	Absent	Absent	Absent	Absent	Absent	Absent	Absent
11658_4#48	ECO0789	ERR434690	ERS357510	5199905	67	77610.5	773980	356571	6	92.3	65.67	BSAC	2004	West Midlands	UK	Blood	FQR-S	FQR-S	H17	Non-C	Absent	Absent	Present	Absent	Absent	Absent	Absent	Present	Absent	Absent	Absent
11658_4#57	ECO0861	ERR434699	ERS357575	5092926	31	164288	1395189	763538	3	94.1	62.36	BSAC	2005	South West	UK	Blood	1a	2	H17	Non-C	Absent	Absent	Absent	Absent	Absent	Absent	Absent	Absent	Absent	Absent	Absent
11658_4#60	ECO0945	ERR434702	ERS357638	5090244	51	99808.7	955041	242715	6	93.8	65.6	BSAC	2005	South West	UK	Blood	FQR-S	FQR-S	H17	Non-C	Absent	Absent	Present	Absent	Absent	Absent	Present	Absent	Absent	Absent	Absent
11658_4#61	ECO0958	ERR434703	ERS357647	5191938	81	64098	716043	229970	7	95.9	75.42	BSAC	2006	Midlands	UK	Blood	1a1AB	1aAB	H30Rx	C2	CTX-M-15	Present	Present	Present	Present	Present	Present	Present	Absent	Absent	Absent
11658_4#65	ECO1018	ERR434707	ERS357798	5105181	68	75076.2	600154	341593	6	81.4	56.72	BSAC	2006	Midlands	UK	Blood	1a1AB	1aAB	H30Rx	C2	CTX-M-15	Present	Absent	Present	Present	Present	Present	Present	Absent	Absent	Absent
11658_4#66	ECO1022	ERR434708	ERS357802	5094652	65	78379.3	790102	319501	6	97.1	67.98	BSAC	2006	Midlands	UK	Blood	1a1AB	1aAB	H30Rx	C2	CTX-M-15	Present	Absent	Present	Present	Present	Present	Present	Absent	Absent	Absent
11658_4#74	ECO1261	ERR434716	ERS357920	5209189	80	65114.9	715521	229918	8	92.6	60.91	BSAC	2009	Midlands	UK	Blood	1a1AB	1aAB	H30Rx	C2	CTX-M-15	Present	Present	Present	Absent	Absent	Absent	Absent	Absent	Absent	Absent
11658_4#77	ECO1165	ERR434719	ERS357939	5170393	60	86173.2	1019224	276101	6	97.3	67.67	BSAC	2008	Midlands	UK	Blood	1a1AB	1aAB	H30Rx	C2	Absent	Absent	Absent	Absent	Present	Present	Absent	Present	Absent	Absent	Absent
11658_4#80	ECO1327	ERR434722	ERS357961	5159042	80	64488	711342	191235	8	96.8	77.62	BSAC	2009	South East	UK	Blood	1a1AB	1aAB	H30Rx	C2	CTX-M-15	Present	Present	Present	Present	Present	Absent	Present	Absent	Absent	Absent
11658_4#81	ECO1337	ERR434723	ERS357968	5145232	79	65129.5	711258	301787	6	91.8	60.82	BSAC	2009	South	UK	Blood	1a1AB	1aAB	H30Rx	C2	CTX-M-15	Present	Present	Present	Absent	Present	Absent	Present	Absent	Absent	Absent
11658_4#85	ECO1369	ERR434727	ERS357988	5124231	102	50237.6	413075	242713	8	99.4	66.35	BSAC	2010	South West	UK	Blood	1a1AB	1aAB	H30Rx	C2	Absent	Absent	Present	Absent	Present	Present	Present	Present	Present	Absent	Present
11658_5#2	ECO0005	ERR434740	ERS356744	5415712	124	43675.1	539480	191235	9	90.2	59.06	ADH006	2007	East England	Cambridgeshire	Blood	1a1AB	1aAB	H30Rx	C2	CTX-M-15	Present	Present	Present	Present	Present	Absent	Present	Absent	Absent	Absent
11658_5#5	ECO0013	ERR434743	ERS356752	5038266	49	102822	933837	319473	6	97.6	59.59	ADH039	2007	East England	Cambridgeshire	Blood	1a1AB	1aAB	H30Rx	C2	Absent	Absent	Absent	Absent	Present	Present	Absent	Present	Absent	Absent	Absent
11658_5#11	ECO0036	ERR434749	ERS356775	5122852	77	66530.6	681132	248202	7	95.1	50.59	ADH008	2007	East England	Cambridgeshire	Blood	1a1AB	1aAB	H30R	C1	Absent	Absent	Present	Absent	Present	Present	Present	Present	Present	Present	Present
11658_5#14	ECO0048	ERR434752	ERS356787	5206890	92	56596.6	373787	202788	9	97	59.47	ADH045	2007	East England	Cambridgeshire	Blood	1a1AB	1aAB	H30Rx	C2	Absent	Absent	Present	Absent	Absent	Absent	Absent	Absent	Absent	Absent	Absent
11658_5#19	ECO0092	ERR434757	ERS356831	5155428	95	54267.7	717035	319256	6	98.2	57.37	ADH058	2008	East England	Cambridgeshire	Blood	1a1AB	1aAB	H30Rx	C2	CTX-M-15	Present	Absent	Present	Present	Present	Present	Present	Absent	Absent	Absent
11658_5#26	ECO0111	ERR434764	ERS356850	5300235	83	63858.2	503695	244165	8	97	60.82	ADH068	2008	East England	Cambridgeshire	Blood	1a1AB	1aAB	H30Rx	C2	CTX-M-15	Present	Absent	Present	Present	Present	Absent	Present	Absent	Absent	Absent
11658_5#28	ECO0116	ERR434766	ERS356855	5147229	103	49973.1	620536	191085	9	97.6	58.49	ADH063	2009	East England	Cambridgeshire	Blood	1a1AB	1aAB	H30Rx	C2	CTX-M-15	Present	Absent	Present	Present	Present	Present	Present	Absent	Absent	Absent
11658_5#32	ECO0136	ERR434770	ERS356875	5169859	109	47429.9	711920	196801	7	96.7	56.91	ADH060	2009	East England	Cambridgeshire	Blood	1a1AB	1aAB	H30R	C1	Absent	Absent	Present	Absent	Present	Present	Absent	Absent	Absent	Absent	Absent
11658_5#41	ECO0177	ERR434779	ERS356916	5278624	69	76501.8	958276	271701	6	97.3	55.17	ADH011	2009	East England	Cambridgeshire	Blood	1a1AB	1aAB	H30Rx	C2	Absent	Absent	Absent	Absent	Present	Present	Absent	Present	Absent	Absent	Absent
11658_5#42	ECO0188	ERR434780	ERS356927	4938329	69	71570	642246	223054	8	96.5	56.19	ADH012	2010	East England	Cambridgeshire	Blood	1a	1b	H6	Non-C	Absent	Absent	Present	Absent	Absent	Absent	Absent	Absent	Absent	Absent	Absent
11658_5#44	ECO0302	ERR434782	ERS357035	5297063	112	47295.2	531400	185505	9	82.5	45.14	ADH016	2011	East England	Cambridgeshire	Blood	1a1AB	1aAB	H30Rx	C2	CTX-M-15	Present	Present	Present	Present	Absent	Absent	Present	Absent	Absent	Absent
11658_5#53	ECO0365	ERR434791	ERS357093	5110954	65	78630.1	516334	274489	7	96.1	58.51	ADH015	2012	East England	Cambridgeshire	Blood	FQR-S	FQR-S	H17	Non-C	Absent	Absent	Absent	Absent	Absent	Absent	Absent	Absent	Absent	Absent	Absent
11658_5#57	ECO0382	ERR434795	ERS357104	5174969	40	129374	987801	469385	4	89.4	48.62	ADH074	2012	East England	Cambridgeshire	Blood	FQR-S	FQR-S	H25	Non-C	Absent	Absent	Present	Absent	Absent	Absent	Absent	Absent	Absent	Absent	Absent
11658_5#66	ECO0696	ERR434804	ERS357394	5167850	65	79505.4	743913	191233	7	89.9	49.13	BSAC	2003	Midlands	UK	Blood	1a	1a	H30	C0	Absent	Absent	Present	Absent	Present	Present	Absent	Present	Absent	Absent	Absent
11658_5#87	ECO0849	ERR434825	ERS357566	5121301	59	86801.7	1373464	319650	4	94.5	72.5	BSAC	2005	Midlands	UK	Blood	1a1AB	1aAB	H30Rx	C2	CTX-M-15	Present	Present	Present	Present	Absent	Present	Present	Absent	Absent	Absent
11658_6#10	ECO0052	ERR434844	ERS356791	5319974	72	73888.5	750751	320246	6	96.3	60.1	ADH050	2007	East England	Cambridgeshire	Blood	1a1AB	1aAB	H30Rx	C2	CTX-M-15	Present	Absent	Present	Present	Present	Absent	Present	Absent	Absent	Absent
11658_6#13	ECO0066	ERR434847	ERS356805	5187227	97	53476.6	383676	193086	10	98.8	71.41	ADH031	2008	East England	Cambridgeshire	Blood	1a1AB	1aAB	H30Rx	C2	CTX-M-15	Present	Absent	Present	Present	Present	Present	Present	Absent	Absent	Absent
11658_6#22	ECO0118	ERR434856	ERS356857	4993326	63	79259.1	639210	324276	6	96.3	65.38	ADH026	2009	East England	Cambridgeshire	Blood	1a1A	1b	H6	Non-C	Absent	Absent	Present	Absent	Absent	Absent	Absent	Absent	Absent	Absent	Absent
11658_6#34	ECO0186	ERR434868	ERS356925	5180892	91	56932.9	620580	196044	8	95.7	57.95	ADH021	2010	East England	Cambridgeshire	Blood	1a1AB	1aAB	H30Rx	C2	CTX-M-15	Present	Absent	Present	Present	Present	Present	Present	Absent	Absent	Absent
11658_6#41	ECO0322	ERR434875	ERS357051	5065517	74	68452.9	596895	222346	7	94.4	54.98	ADH038	2011	East England	Cambridgeshire	Blood	1a1AB	1aAB	H30R	C1	CTX-M-27	Absent	Absent	Absent	Absent	Absent	Absent	Absent	Absent	Absent	Absent
11658_6#43	ECO0329	ERR434877	ERS357058	5200593	114	45619.2	355734	196670	10	85	53.89	ADH047	2012	East England	Cambridgeshire	Blood	1a1AB	1aAB	H30R	C1	CTX-M-27	Absent	Absent	Absent	Present	Present	Present	Present	Present	Present	Present
11658_6#53	ECO0372	ERR434887	ERS357098	5042043	77	65481.1	635623	367657	6	96.1	108.73	ADH051	2012	East England	Cambridgeshire	Blood	1a1A	1b	H6	Non-C	Absent	Absent	Present	Absent	Absent	Absent	Absent	Absent	Present	Present	Present
11658_6#64	ECO0701	ERR434898	ERS357399	5166548	52	99356.7	487312	225488	8	96.4	105.45	BSAC	2003	South	UK	Blood	1a1AB	1aAB	H30Rx	C2	Absent	Absent	Present	Absent	Present	Present	Absent	Present	Absent	Absent	Absent
11658_6#73	ECO0881	ERR434907	ERS357497	5065266	63	80401.1	590721	279528	7	97	67.76	BSAC	2005	West Midlands	UK	Blood	1a1AB	1aAB	H30R	C1	Absent	Absent	Present	Absent	Absent	Absent	Absent	Absent	Absent	Absent	Absent
11658_6#81	ECO0816	ERR434915	ERS357534	5169969	74	69864.4	712040	253322	7	96.2	65.66	BSAC	2004	South	UK	Blood	1a1AB	1aAB	H30Rx	C2	CTX-M-15	Present	Present	Present	Present	Present	Present	Present	Absent	Absent	Absent
11658_6#82	ECO0820	ERR434916	ERS357538	5094884	73	69792.9	390027	191008	9	91.8	58.41	BSAC	2004	South East	UK	Blood	1a1AB	1aAB	H30R	C1	Absent	Absent	Present	Absent	Absent	Absent	Absent	Absent	Absent	Absent	Absent
11658_6#88	ECO0852	ERR434922	ERS357569	5321822	66	80633.7	716219	276561	6	89	65.45	BSAC	2005	Midlands	UK	Blood	1a1AB	1aAB	H30Rx	C2	CTX-M-15	Present	Absent	Present	Present	Present	Present	Present	Absent	Absent	Absent
11658_6#91	ECO1244	ERR434925	ERS357904	5336855	90	59298.4	716754	237575	8	93	60.93	BSAC	2008	South West	UK	Blood	1a1AB	1aAB	H30Rx	C2	CTX-M-15	Present	Present	Present	Present	Absent	Absent	Present	Absent	Absent	Absent
11658_6#92	ECO1258	ERR434926	ERS357918	5205519	56	92955.7	717400	285991	6	92.4	62.2	BSAC	2009	South East	UK	Blood	FQR-S	FQR-S	H17	Non-C	Absent	Absent	Absent	Absent	Absent	Absent	Absent	Absent	Absent	Absent	Absent
11658_7#7	ECO0061	ERR434937	ERS356800	5251064	73	71932.4	721247	232965	7	93.1	57.33	ADH001	2008	East England	Cambridgeshire	Blood	1a1AB	1aAB	H30Rx	C2	CTX-M-15	Absent	Absent	Absent	Present	Absent	Present	Present	Absent	Absent	Absent
11658_7#8	ECO0072	ERR434938	ERS356811	5084125	86	59117.7	619766	191433	8	97.3	61.61	ADH002	2008	East England	Cambridgeshire	Blood	1a1AB	1aAB	H30R	C1	Absent	Absent	Absent	Absent	Absent	Present	Absent	Present	Absent	Absent	Absent
11658_7#15	ECO0114	ERR434945	ERS356853	5159605	84	61423.9	512606	202777	8	98.9	68.12	ADH022	2009	East England	Cambridgeshire	Blood	1a1AB	1aAB	H30Rx	C2	CTX-M-15	Present	Absent	Present	Present	Present	Present	Present	Absent	Absent	Absent
11658_7#16	ECO0126	ERR434946	ERS356865	5179642	90	57551.6	710245	233602	7	95.8	62.78	ADH014	2009	East England	Cambridgeshire	Blood	1a1AB	1aAB	H30Rx	C2	Absent	Absent	Present	Absent	Present	Present	Absent	Present	Absent	Absent	Absent
11658_7#17	ECO0130	ERR434947	ERS356869	5152079	52	99078.4	718797	267852	7	95.6	59.07	ADH053	2009	East England	Cambridgeshire	Blood	FQR-S	FQR-S	H17	Non-C	Absent	Absent	Absent	Absent	Absent	Absent	Absent	Absent	Absent	Absent	Absent
11658_7#23	ECO0172	ERR434953	ERS356911	5139999	105	48952.4	595643	173840	10	96.1	60.19	ADH030	2009	East England	Cambridgeshire	Blood	1a1AB	1aAB	H30R	C1	Absent	Absent	Present	Absent	Present	Present	Present	Present	Present	Present	Present
11658_7#26	ECO0187	ERR434956	ERS356926	5182936	85	60975.7	510633	229773	8	96	59.4	ADH004	2010	East England	Cambridgeshire	Blood	1a1AB	1aAB	H30Rx	C2	CTX-M-15	Present	Absent	Present	Present	Present	Present	Present	Absent	Absent	Absent
11658_7#30	ECO0345	ERR434960	ERS357074	5361262	92	58274.6	661646	202724	9	94.8	64.99	ADH071	2012	East England	Cambridgeshire	Blood	1a1AB	1aAB	H30Rx	C2	CTX-M-15	Present	Absent	Present	Present	Present	Absent	Present	Absent	Absent	Absent
11658_7#33	ECO0381	ERR434963	ERS357103	5140881	113	45494.5	635825	234669	7	97.1	60.4	ADH032	2012	East England	Cambridgeshire	Blood	1a1AB	1aAB	H30Rx	C2	CTX-M-15	Present	Absent	Present	Present	Present	Present	Present	Absent	Absent	Absent
11658_7#52	ECO0700	ERR434982	ERS357398	5187065	70	74100.9	717631	319996	6	97.7	66.39	BSAC	2003	South	UK	Blood	1a1A	1a	H30	C0	Absent	Absent	Present	Absent	Present	Present	Absent	Present	Absent	Absent	Absent
11658_7#57	ECO0761	ERR434987	ERS357445	5323321	34	156568	717464	356794	6	93.2	75.64	BSAC	2004	East England	UK	Blood	FQR-S	FQR-S	H17	Non-C	Absent	Absent	Present	Absent	Absent	Absent	Absent	Absent	Present	Absent	Absent
11658_7#64	ECO0817	ERR434994	ERS357535	5165335	87	59371.7	711403	199128	8	95.1	56.67	BSAC	2004	South	UK	Blood	1a1AB	1aAB	H30Rx	C2	CTX-M-15	Present	Present	Present	Present	Present	Present	Present	Absent	Absent	Absent
11658_7#65	ECO0963	ERR434995	ERS357652	5265186	63	83574.4	711188	320196	6	95.5	69.11	BSAC	2006	Midlands	UK	Blood	1a1AB	1aAB	H30Rx	C2	CTX-M-15	Present	Present	Present	Absent	Absent	Present	Absent	Absent	Absent	Absent
11658_7#67	ECO0974	ERR434997	ERS357662	5135665	87	59030.6	633699	269672	7	93.6	71.65	BSAC	2006	South West	UK	Blood	1a1AB	1aAB	H30R	C1	Absent	Absent	Present	Absent	Present	Present	Present	Present	Present	Present	Present
11658_7#71	ECO1045	ERR435001	ERS357824	5111968	74	69080.6	711226	202985	7	99.5	62.81	BSAC	2006	South West	UK	Blood	1a1AB	1aAB	H30Rx	C2	Absent	Absent	Absent	Absent	Absent	Present	Absent	Present	Absent	Absent	Absent
11658_7#78	ECO1373	ERR435008	ERS357992	5190295	95	54634.7	717531	229833	8	97.4	68.21	BSAC	2010	West Midlands	UK	Blood	1a1AB	1aAB	H30Rx	C2	CTX-M-15	Present	Absent	Present	Present	Present	Absent	Present	Absent	Absent	Absent
11658_7#86	ECO1467	ERR435016	ERS358082	5080142	77	65975.9	444151	229991	8	94.6	67.44	BSAC	2011	South West	UK	Blood	1a1AB	1aAB	H30R	C1	CTX-M-27	Absent	Absent	Absent	Absent	Absent	Absent	Absent	Absent	Absent	Absent
11658_7#90	ECO1501	ERR435020	ERS358104	5170503	61	84762.3	716626	303529	6	95.7	76.9	BSAC	2011	West Midlands	UK	Blood	1a1AB	1aAB	H30Rx	C2	Absent	Absent	Present	Absent	Present	Present	Absent	Present	Absent	Absent	Absent
11658_7#93	ECO1519	ERR435023	ERS358115	5298741	80	66234.3	631185	196063	10	94.4	69.26	BSAC	2011	South	UK	Blood	1a1AB	1aAB	H30Rx	C2	CTX-M-15	Present	Absent	Present	Present	Present	Present	Present	Absent	Absent	Absent
11658_8#27	ECO0056	ERR435030	ERS356795	5294279	69	76728.7	745505	271761	7	96.4	83.08	ADH037	2007	East England	Cambridgeshire	Blood	1a1AB	1aAB	H30Rx	C2	Absent	Absent	Absent	Absent	Present	Present	Absent	Present	Absent	Absent	Absent
11658_8#55	ECO0359	ERR435058	ERS357088	5208817	71	73363.6	712401	269222	6	95.1	82.29	ADH061	2012	East England	Cambridgeshire	Blood	1a1AB	1aAB	H30Rx	C2	CTX-M-15	Present	Absent	Present	Absent	Present	Absent	Present	Absent	Absent	Absent
11658_8#64	ECO0752	ERR435067	ERS357441	5118895	65	78752.2	711125	319649	6	99.3	78.56	BSAC	2004	South West	UK	Blood	1a1AB	1aAB	H30Rx	C2	Absent	Absent	Present	Absent	Present	Present	Absent	Present	Absent	Absent	Absent
11658_8#78	ECO0784	ERR435081	ERS357505	5260400	71	74090.1	715393	320087	6	95	74.79	BSAC	2004	North East	UK	Blood	1a1AB	1aAB	H30Rx	C2	Absent	Absent	Present	Absent	Absent	Absent	Absent	Absent	Present	Present	Present
11658_8#84	ECO0810	ERR435087	ERS357528	5167316	81	63794	716334	234590	7	95.6	68.72	BSAC	2004	South	UK	Blood	1a1AB	1aAB	H30Rx	C2	CTX-M-15	Present	Present	Present	Present	Present	Present	Present	Absent	Absent	Absent
11658_8#85	ECO0812	ERR435088	ERS357530	5143933	77	66804.3	717365	233449	8	95.2	70.7	BSAC	2004	South	UK	Blood	1a1AB	1aAB	H30Rx	C2	Absent	Absent	Present	Absent	Absent	Absent	Absent	Absent	Absent	Absent	Absent
11658_8#92	ECO0855	ERR435095	ERS357571	5313411	83	64017	602099	233449	8	93.8	65.47	BSAC	2005	Midlands	UK	Blood	1a1AB	1aAB	H30Rx	C2	Absent	Present	Absent	Present	Absent	Present	Present	Present	Absent	Absent	Absent
11658_8#93	ECO1268	ERR435096	ERS357912	5403788	110	49125.3	660291	205709	7	90.4	68.38	BSAC	2009	Midlands	UK	Blood	1a1AB	1aAB	H30Rx	C2	CTX-M-15	Absent	Present	Absent	Absent	Present	Absent	Present	Absent	Present	Present
11679_4#4	ECO0230	ERR435103	ERS356958	5099936	52	98075.7	625499	315742	6	93.4	69.57	ADH057	2010	East England	Cambridgeshire	Blood	1a1AB	1aAB	H30R	C1	Absent	Absent	Present	Absent	Absent	Absent	Absent	Absent	Absent	Absent	Absent
11679_4#8	ECO0270	ERR435107	ERS356998	5265854	66	79785.7	750659	219914	8	97	75.59	ADH034	2011	East England	Cambridgeshire	Blood	1a1AB	1aAB	H30Rx	C2	Absent	Present	Absent	Present	Present	Present	Absent	Present	Absent	Absent	Absent
11679_4#32	ECO0867	ERR435131	ERS357579	5121333	77	66510.8	717277	335993	5	99.3	69.95	BSAC	2005	South West	UK	Blood	1a1AB	1aAB	H30Rx	C2	Absent	Absent	Present	Absent	Present	Present	Absent	Present	Absent	Absent	Absent
11679_4#35	ECO0895	ERR435134	ERS357601	5185378	61	85006.2	657399	319490	6	96.9	69.55	BSAC	2005	North East	UK	Blood	1a1AB	1aAB	H30Rx	C2	Absent	Absent	Present	Absent	Absent	Absent	Absent	Absent	Present	Present	Present
11679_4#39	ECO0956	ERR435138	ERS357646	5224688	86	60752.2	716486	242718	7	92.6	67.74	BSAC	2006	Midlands	UK	Blood	1a1AB	1aAB	H30Rx	C2	Absent	Absent	Present	Absent	Present	Present	Absent	Present	Absent	Present	Present
11679_4#40	ECO0959	ERR435139	ERS357648	5140123	68	75590	913389	321540	5	96.8	69.35	BSAC	2006	Midlands	UK	Blood	1a1AB	1aAB	H30Rx	C2	Absent	Present	Absent	Present	Absent	Present	Absent	Absent	Absent	Absent	Absent
11679_4#44	ECO1091	ERR435143	ERS357669	5050954	90	56121.7	412839	225833	9	96.9	61.58	BSAC	2007	West Midlands	UK	Blood	1a	1b	H6	Non-C	Absent	Absent	Present	Absent	Present	Absent	Absent	Absent	Absent	Present	Present
11679_4#52	ECO1163	ERR435151	ERS357740	5200090	76	68422.2	714211	242711	6	96.2	66.08	BSAC	2008	Midlands	UK	Blood	1a1AB	1aAB	H30Rx	C2	CTX-M-15	Present	Present	Present	Present	Absent	Present	Present	Absent	Absent	Absent
11679_4#53	ECO1055	ERR435152	ERS357754	5459443	92	59341.8	685948	233162	7	94.7	68.41	BSAC	2007	South East	UK	Blood	1a1AB	1aAB	H30Rx	C2	Absent	Absent	Present	Absent	Present	Absent	Absent	Present	Present	Present	Present
11679_4#54	ECO1236	ERR435153	ERS357756	5335081	85	62765.7	656161	195985	9	95.1	69.59	BSAC	2008	South East	UK	Blood	1a1AB	1aAB	H30Rx	C2	CTX-M-15	Present	Absent	Present	Present	Present	Present	Present	Absent	Absent	Absent
11679_4#56	ECO0991	ERR435155	ERS357772	5260531	74	71088.3	745125	332565	6	96.8	76.06	BSAC	2006	West Midlands	UK	Blood	1a1AB	1aAB	H30Rx	C2	CTX-M-15	Present	Absent	Present	Present	Present	Absent	Present	Absent	Absent	Absent
11679_4#58	ECO1049	ERR435157	ERS357827	5212897	47	110913	705388	319461	6	94.6	65.96	BSAC	2006	South West	UK	Blood	FQR-S	FQR-S	H17	Non-C	Absent	Absent	Present	Absent	Absent	Absent	Absent	Absent	Absent	Present	Present
11679_4#62	ECO1014	ERR435161	ERS357838	5140107	42	122384	729375	284338	6	95.7	64.19	BSAC	2006	Midlands	UK	Blood	FQR-S	FQR-S	H17	Non-C	Absent	Absent	Absent	Absent	Absent	Absent	Absent	Absent	Absent	Absent	Absent
11679_4#66	ECO1228	ERR435165	ERS357887	5194051	83	62578.9	714861	236230	6	93.1	64.95	BSAC	2008	South	UK	Blood	1a1AB	1aAB	H30Rx	C2	Absent	Absent	Present	Absent	Present	Present	Present	Present	Absent	Absent	Absent
11679_4#89	ECO1515	ERR435188	ERS358196	5428350	87	62394.8	468461	217733	9	94.7	55.2	BSAC	2011	Midlands	UK	Blood	1a1AB	1aAB	H30Rx	C2	CTX-M-15	Present	Present	Present	Present	Present	Present	Present	Absent	Absent	Absent
11679_4#91	ECO0765	ERR435190	ERS358204	5074939	62	81853.9	391124	276088	8	95.7	56.67	BSAC	2004	East England	UK	Blood	1a1AB	1aAB	H30R	C1	Absent	Absent	Present	Absent	Present	Present	Present	Present	Present	Present	Present
11679_4#92	ECO1148	ERR435191	ERS358206	5191714	77	67424.9	712105	214746	8	93.4	58.1	BSAC	2007	South West	UK	Blood	1a1AB	1aAB	H30R	C1	CTX-M-15	Absent	Present	Absent	Present	Present	Present	Present	Present	Present	Present
11679_4#95	ECO1466	ERR435194	ERS358245	5270643	78	67572.4	822422	264169	6	95.8	60.65	BSAC	2011	South West	UK	Blood	1a1AB	1aAB	H30Rx	C2	CTX-M-15	Present	Absent	Present	Absent	Absent	Absent	Absent	Absent	Absent	Absent
11679_5#2	ECO0216	ERR435197	ERS356945	5350776	129	41478.9	352833	142095	13	83	57.29	ADH048	2010	East England	Cambridgeshire	Blood	1a1AB	1aAB	H30Rx	C2	Absent	Absent	Present	Absent	Absent	Absent	Present	Absent	Present	Present	Absent
11679_5#12	ECO0419	ERR435207	ERS357140	5100527	45	113345	633792	282106	6	93.1	62.16	ADH042	2012	East England	Cambridgeshire	Blood	FQR-S	FQR-S	H17	Non-C	Absent	Absent	Present	Absent	Absent	Absent	Absent	Absent	Present	Present	Present
11679_5#33	ECO0893	ERR435228	ERS357599	5106691	60	85111.5	714966	319482	6	97	66.72	BSAC	2005	North East	UK	Blood	1a1AB	1aAB	H30Rx	C2	Absent	Absent	Present	Absent	Absent	Absent	Absent	Absent	Present	Present	Present
11679_5#44	ECO1142	ERR435239	ERS357720	5215750	76	68628.3	580503	282306	7	97.3	71.69	BSAC	2007	South West	UK	Blood	1a1AB	1aAB	H30Rx	C2	CTX-M-15	Present	Absent	Present	Present	Present	Absent	Present	Absent	Absent	Absent
11679_5#57	ECO1184	ERR435252	ERS357853	4702913	47	100062	658933	164834	9	96.5	68.21	BSAC	2008	West Midlands	UK	Blood	FQR-S	FQR-S	H6	Non-C	Absent	Absent	Absent	Absent	Absent	Absent	Absent	Absent	Absent	Absent	Absent
11679_5#77	ECO1475	ERR435272	ERS358087	5210280	57	91408.4	410391	284018	8	93.1	67.37	BSAC	2011	West Midlands	UK	Blood	FQR-S	FQR-S	H17	Non-C	Absent	Absent	Present	Absent	Absent	Absent	Absent	Absent	Present	Absent	Absent
11679_5#80	ECO0887	ERR435275	ERS358139	5236845	66	79346.1	710338	229930	7	93.4	66.63	BSAC	2005	North East	UK	Blood	1a1A	1a	H30	C0	Absent	Absent	Present	Absent	Present	Present	Absent	Present	Absent	Absent	Absent
11679_5#90	ECO1226	ERR435285	ERS358227	5122253	37	138439	522554	304572	7	95.9	59.52	BSAC	2008	South	UK	Blood	FQR-S	FQR-S	H17	Non-C	Absent	Absent	Absent	Absent	Absent	Absent	Absent	Absent	Absent	Absent	Absent
11679_5#94	ECO1490	ERR435289	ERS358241	5211971	73	71396.9	800943	222144	6	97.4	71.08	BSAC	2011	South East	UK	Blood	1a1AB	1aAB	H30Rx	C2	CTX-M-15	Present	Present	Present	Present	Absent	Present	Present	Present	Present	Present
11679_6#7	ECO0275	ERR435298	ERS357003	5137307	94	54652.2	695090	239916	7	95.8	76.14	ADH024	2011	East England	Cambridgeshire	Blood	1a1A	1b	H6	Non-C	Absent	Absent	Present	Absent	Present	Present	Present	Present	Present	Present	Present
11679_6#30	ECO0651	ERR435321	ERS357358	4892777	73	67024.3	557608	270000	7	96.1	73.68	BSAC	2003	East England	UK	Blood	FQR-S	FQR-S	H6	Non-C	Absent	Absent	Present	Absent	Absent	Absent	Absent	Present	Absent	Absent	Absent
11679_6#45	ECO0932	ERR435336	ERS357626	5250172	86	61048.5	360115	180442	9	93.2	63.36	BSAC	2005	South East	UK	Blood	FQR-S	FQR-S	H17	Non-C	Absent	Absent	Present	Absent	Absent	Absent	Absent	Present	Present	Present	Absent
11679_6#49	ECO1092	ERR435340	ERS357670	5207003	92	56597.9	847869	316332	6	90	58.44	BSAC	2007	North East	UK	Blood	FQR-S	FQR-S	H17	Non-C	Absent	Absent	Present	Absent	Absent	Absent	Present	Absent	Present	Present	Present
11679_6#59	ECO1015	ERR435350	ERS357795	5107483	66	77386.1	804564	336009	6	91.1	60.06	BSAC	2006	Midlands	UK	Blood	1a1AB	1aAB	H30Rx	C2	CTX-M-15	Present	Absent	Present	Present	Present	Present	Present	Absent	Absent	Absent
11679_6#93	ECO1154	ERR435384	ERS358230	5334574	89	59939	711943	267634	7	95.5	61.69	BSAC	2008	South East	UK	Blood	1a1AB	1aAB	H30Rx	C2	CTX-M-15	Present	Present	Present	Present	Present	Absent	Present	Absent	Absent	Absent
11679_6#94	ECO1497	ERR435385	ERS358240	5235837	93	56299.3	426967	233166	9	92	59.63	BSAC	2011	South East	UK	Blood	1a1AB	1aAB	H30Rx	C2	CTX-M-15	Present	Present	Present	Present	Present	Absent	Present	Absent	Present	Present
11679_6#95	ECO1500	ERR435386	ERS358257	5169835	103	50192.6	755326	218280	6	96.1	55.39	BSAC	2011	West Midlands	UK	Blood	1a1AB	1aAB	H30Rx	C2	CTX-M-15	Present	Present	Present	Present	Present	Present	Present	Absent	Absent	Absent
11679_7#5	ECO0257	ERR435392	ERS356985	5176478	121	42780.8	756323	229678	6	98.5	110.86	ADH064	2011	East England	Cambridgeshire	Blood	1a1AB	1aAB	H30Rx	C2	Absent	Present	Absent	Present	Present	Present	Present	Present	Absent	Absent	Absent
11679_7#8	ECO0282	ERR435395	ERS357010	5085512	59	86195.1	711348	319117	6	98.8	100.67	ADH017	2011	East England	Cambridgeshire	Blood	1a1AB	1aAB	H30Rx	C2	Absent	Absent	Present	Absent	Present	Absent	Present	Absent	Absent	Absent	Absent
11679_7#12	ECO0413	ERR435399	ERS357134	5023283	74	67882.2	513651	246522	8	96.2	74.42	ADH052	2012	East England	Cambridgeshire	Blood	1a	1b	H6	Non-C	Absent	Absent	Absent	Absent	Present	Present	Absent	Present	Absent	Absent	Absent
11679_7#26	ECO0644	ERR435413	ERS357351	5183336	80	64791.7	710922	233170	8	94.7	68.13	BSAC	2003	South West	UK	Blood	1a1B	1a	H30	C0	Absent	Absent	Present	Absent	Present	Present	Absent	Present	Absent	Absent	Absent
11679_7#42	ECO1295	ERR435429	ERS357743	5179083	73	70946.3	720531	216054	7	96.4	70.11	BSAC	2009	North East	UK	Blood	1a1AB	1aAB	H30Rx	C2	Absent	Absent	Present	Absent	Absent	Absent	Absent	Absent	Present	Present	Absent
11679_7#44	ECO1169	ERR435431	ERS357747	5357279	132	40585.4	610006	190867	8	92	63.62	BSAC	2008	Midlands	UK	Blood	1a1AB	1aAB	H30Rx	C2	CTX-M-15	Present	Present	Present	Present	Present	Absent	Present	Absent	Present	Present
11679_7#54	ECO1294	ERR435441	ERS357852	5111049	60	85184.1	1019368	253477	5	93.5	60.98	BSAC	2009	North East	UK	Blood	1a1AB	1aAB	H30Rx	C2	CTX-M-15	Absent	Present	Absent	Present	Present	Absent	Present	Absent	Absent	Absent
11679_7#58	ECO1225	ERR435445	ERS357884	5114135	79	64735.9	397240	217891	9	90.2	60.47	BSAC	2008	South	UK	Blood	1a1AB	1aAB	H30R	C1	Absent	Absent	Present	Absent	Absent	Absent	Absent	Absent	Absent	Absent	Absent
11679_7#70	ECO1383	ERR435457	ERS357999	5362968	133	40323.1	619849	182456	9	94.5	65.2	BSAC	2010	North East	UK	Blood	1a1AB	1aAB	H30Rx	C2	Absent	Absent	Present	Absent	Absent	Absent	Absent	Absent	Present	Absent	Present
11679_7#85	ECO1478	ERR435472	ERS358190	5162286	64	80660.7	718177	295101	6	94.7	69.54	BSAC	2011	South East	UK	Blood	FQR-S	FQR-S	H17	Non-C	Absent	Absent	Absent	Absent	Absent	Absent	Absent	Absent	Absent	Absent	Absent
11679_7#86	ECO1444	ERR435473	ERS358194	5034086	70	71915.5	633277	270055	7	95.8	69.44	BSAC	2011	North East	UK	Blood	1a1A	1b	H6	Non-C	Absent	Absent	Absent	Absent	Absent	Absent	Absent	Absent	Absent	Absent	Absent
11679_7#87	ECO1528	ERR435474	ERS358195	5256802	78	67394.9	506311	154626	10	93.3	61.72	BSAC	2011	South West	UK	Blood	FQR-S	FQR-S	H17	Non-C	Absent	Absent	Absent	Absent	Absent	Absent	Absent	Absent	Absent	Absent	Absent
11679_7#93	ECO1462	ERR435480	ERS358246	5212942	85	61328.7	836825	191241	8	95.3	79.77	BSAC	2011	South West	UK	Blood	1a1AB	1aAB	H30Rx	C2	Absent	Absent	Present	Absent	Present	Present	Absent	Present	Absent	Absent	Absent
11679_8#1	ECO0224	ERR435484	ERS356952	5150365	31	166141	558651	361119	6	94.9	66.78	ADH059	2010	East England	Cambridgeshire	Blood	FQR-S	FQR-S	H17	Non-C	Absent	Absent	Absent	Absent	Absent	Absent	Absent	Absent	Absent	Absent	Absent
11679_8#6	ECO0281	ERR435489	ERS357009	4833082	65	74355.1	689346	269971	6	97.1	71.22	ADH049	2011	East England	Cambridgeshire	Blood	1a1AB	3A	H6	Non-C	Absent	Absent	Present	Absent	Absent	Absent	Absent	Absent	Absent	Absent	Absent
11679_8#11	ECO0422	ERR435494	ERS357142	5388725	92	58573.1	660616	222344	9	94.4	58.69	ADH073	2012	East England	Cambridgeshire	Blood	1a1AB	1aAB	H30Rx	C2	CTX-M-15	Absent	Absent	Absent	Present	Present	Absent	Present	Absent	Absent	Absent
11679_8#57	ECO1099	ERR435539	ERS357677	5140643	61	84272.8	976780	281345	5	89.7	61.23	BSAC	2007	North East	UK	Blood	FQR-S	FQR-S	H17	Non-C	Absent	Absent	Present	Absent	Absent	Absent	Present	Absent	Absent	Absent	Absent
11679_8#70	ECO1269	ERR435552	ERS357913	5142203	74	69489.2	500658	192137	9	94.3	78.66	BSAC	2009	Midlands	UK	Blood	FQR-S	FQR-S	H1	Non-C	Absent	Absent	Absent	Absent	Present	Absent	Absent	Absent	Absent	Absent	Absent
11679_8#74	ECO1371	ERR435556	ERS357990	5066283	35	144751	1056725	260461	6	93.3	69.15	BSAC	2010	West Midlands	UK	Blood	FQR-S	FQR-S	H17	Non-C	Absent	Absent	Absent	Absent	Absent	Absent	Absent	Absent	Absent	Absent	Absent
11679_8#84	ECO1198	ERR435566	ERS358165	5183379	42	123414	1037592	335483	5	90.3	64.59	BSAC	2008	North East	UK	Blood	FQR-S	FQR-S	H17	Non-C	Absent	Absent	Present	Absent	Absent	Absent	Present	Absent	Absent	Absent	Absent
11679_8#85	ECO1159	ERR435567	ERS358168	5299996	95	55789.4	515021	202854	8	94.2	65.25	BSAC	2008	South East	UK	Blood	1a1AB	1aAB	H30R	C1	Absent	Absent	Present	Absent	Present	Present	Present	Present	Present	Present	Absent
11679_8#86	ECO1136	ERR435568	ERS358169	5113700	46	111167	708462	319659	6	94.9	68.09	BSAC	2007	South East	UK	Blood	FQR-S	FQR-S	H25	Non-C	Absent	Absent	Absent	Absent	Absent	Absent	Absent	Absent	Absent	Absent	Absent
11679_8#87	ECO1260	ERR435569	ERS358176	5186908	72	72040.4	1022473	333332	5	91.1	63.56	BSAC	2009	South East	UK	Blood	FQR-S	FQR-S	H17	Non-C	Absent	Absent	Present	Absent	Absent	Absent	Present	Absent	Absent	Absent	Absent
11791_3#26	ECO0649	ERR439558	ERS357356	4798663	47	102099	665004	269951	6	95.8	69.99	BSAC	2003	South West	UK	Blood	1a	1b	H6	Non-C	Absent	Absent	Present	Absent	Absent	Absent	Absent	Absent	Absent	Absent	Absent
11791_3#32	ECO0687	ERR439564	ERS357386	5127749	63	81392.8	716848	319829	6	99.1	81.13	BSAC	2003	West Midlands	UK	Blood	1a1AB	1aAB	H30Rx	C2	Absent	Absent	Present	Absent	Present	Present	Absent	Present	Absent	Absent	Absent
11791_3#43	ECO0919	ERR439575	ERS357614	5254248	80	65678.1	716060	194796	8	96.6	65.97	BSAC	2005	South	UK	Blood	1a1AB	1aAB	H30Rx	C2	CTX-M-15	Present	Present	Present	Present	Present	Present	Present	Absent	Absent	Absent
11791_3#49	ECO1054	ERR439581	ERS357667	4719364	46	102595	452223	262779	7	96.9	74.98	BSAC	2007	South East	UK	Blood	FQR-S	FQR-S	H6	Non-C	Absent	Absent	Absent	Absent	Absent	Absent	Absent	Absent	Absent	Absent	Absent
11791_3#58	ECO1297	ERR439590	ERS357745	5132242	55	93313.5	429722	263018	8	95.1	70.57	BSAC	2009	North East	UK	Blood	FQR-S	FQR-S	H17	Non-C	Absent	Absent	Absent	Absent	Absent	Absent	Absent	Absent	Absent	Absent	Absent
11791_3#62	ECO1082	ERR439594	ERS357800	4697700	67	70114.9	511933	178763	9	97.7	75.03	BSAC	2007	West Midlands	UK	Blood	FQR-S	FQR-S	H6	Non-C	Absent	Absent	Absent	Absent	Absent	Absent	Absent	Absent	Absent	Absent	Absent
11791_3#69	ECO0296	ERR439601	ERS358138	5048811	62	81432.4	717245	234589	7	95.9	69.05	ADH033	2011	East England	Cambridgeshire	Blood	1a1AB	1aAB	H30R	C1	Absent	Absent	Absent	Absent	Absent	Absent	Absent	Absent	Absent	Absent	Absent
11791_3#81	ECO1223	ERR439613	ERS358178	5248038	113	46442.8	716838	191981	9	97.4	78.35	BSAC	2008	South	UK	Blood	1a1AB	1aAB	H30Rx	C2	Absent	Absent	Present	Absent	Present	Present	Present	Present	Absent	Absent	Absent
11791_3#92	ECO1185	ERR439624	ERS358229	5096495	53	96160.3	697883	277053	6	92.5	60.37	BSAC	2008	West Midlands	UK	Blood	FQR-S	FQR-S	H17	Non-C	Absent	Absent	Present	Absent	Absent	Absent	Present	Absent	Absent	Absent	Absent
11791_6#1	ECO0018	ERR439629	ERS356757	4992170	61	81838.9	674000	323681	6	96.8	62.28	ADH041	2007	East England	Cambridgeshire	Blood	1a1A	1b	H6	Non-C	Absent	Absent	Present	Absent	Absent	Absent	Absent	Absent	Absent	Absent	Absent
11791_6#7	ECO0171	ERR439635	ERS356910	5218931	112	46597.6	354994	181482	11	95.7	57.91	ADH018	2009	East England	Cambridgeshire	Blood	1a1AB	1aAB	H30Rx	C2	Absent	Present	Absent	Present	Present	Present	Absent	Present	Absent	Absent	Absent
11791_6#9	ECO0207	ERR439636	ERS356937	5169538	63	82056.2	666283	233854	8	97	51.21	ADH013	2010	East England	Cambridgeshire	Blood	1a1AB	1aAB	H30Rx	C2	Absent	Absent	Absent	Absent	Absent	Absent	Absent	Absent	Absent	Absent	Absent
11791_6#11	ECO0387	ERR439638	ERS357207	5121290	52	98486.4	715333	302198	6	95.9	45.19	ADH007	2012	East England	Cambridgeshire	Blood	FQR-S	FQR-S	H17	Non-C	Absent	Absent	Absent	Absent	Absent	Absent	Absent	Absent	Absent	Absent	Absent
11791_6#24	ECO1021	ERR439651	ERS357801	5152360	62	83102.6	716020	226487	7	95.7	53.99	BSAC	2006	Midlands	UK	Blood	1a1AB	1aAB	H30Rx	C2	CTX-M-15	Present	Absent	Present	Absent	Present	Present	Present	Absent	Absent	Absent
11791_6#25	ECO1041	ERR439652	ERS357817	5133968	56	91678	658899	266237	6	97.4	60.74	BSAC	2006	South East	UK	Blood	1a1AB	1aAB	H30Rx	C2	Absent	Absent	Present	Absent	Present	Present	Absent	Present	Absent	Absent	Absent
11791_6#30	ECO1322	ERR439657	ERS357957	5183430	69	75122.2	719225	184639	8	96.9	57.79	BSAC	2009	South	UK	Blood	1a1AB	1aAB	H30Rx	C2	Absent	Absent	Present	Absent	Absent	Absent	Absent	Absent	Absent	Absent	Absent
11791_6#32	ECO1301	ERR439658	ERS357979	5259701	101	52076.2	711531	232100	7	96.6	63.77	BSAC	2009	West Midlands	UK	Blood	1a1A	4A	H30	C0	Absent	Absent	Present	Absent	Present	Present	Absent	Present	Absent	Absent	Absent
11791_6#37	ECO1507	ERR439663	ERS358106	5137153	90	57079.5	394564	189276	10	95.8	61.7	BSAC	2011	West Midlands	UK	Blood	1a1AB	1aAB	H30R	C1	Absent	Absent	Present	Absent	Present	Present	Present	Present	Present	Absent	Present
11791_7#2	ECO0015	ERR439667	ERS356754	5188515	127	40854.4	643022	234432	7	93.8	67.86	ADH028	2007	East England	Cambridgeshire	Blood	1a1AB	1aAB	H30Rx	C2	Absent	Present	Absent	Present	Absent	Present	Absent	Present	Absent	Absent	Absent
11791_7#5	ECO0029	ERR439670	ERS356768	5148090	72	71501.2	718323	222345	7	94.9	73.71	ADH003	2007	East England	Cambridgeshire	Blood	1a1AB	1aAB	H30Rx	C2	Absent	Absent	Present	Absent	Present	Absent	Absent	Absent	Present	Present	Absent
11791_7#7	ECO0051	ERR439672	ERS356790	5055212	49	103168	717372	315676	6	97.7	77.94	ADH023	2007	East England	Cambridgeshire	Blood	1a1AB	1aAB	H30Rx	C2	CTX-M-15	Absent	Absent	Absent	Absent	Absent	Absent	Absent	Absent	Absent	Absent
11791_7#21	ECO0173	ERR439685	ERS356912	5208975	71	73365.9	663876	308544	7	92.6	66.53	ADH065	2009	East England	Cambridgeshire	Blood	FQR-S	FQR-S	H17	Non-C	Absent	Absent	Present	Absent	Absent	Absent	Absent	Absent	Absent	Absent	Absent
11791_7#45	ECO0704	ERR439707	ERS357401	5143162	36	142866	743796	319488	6	95.5	58.48	BSAC	2003	South	UK	Blood	FQR-S	FQR-S	H17	Non-C	Absent	Absent	Absent	Absent	Absent	Absent	Absent	Absent	Absent	Absent	Absent
11791_7#49	ECO0737	ERR439711	ERS357429	5203418	66	78839.7	680400	319894	6	97.8	73.82	BSAC	2004	South East	UK	Blood	1a1AB	1aAB	H30Rx	C2	Absent	Absent	Present	Absent	Present	Present	Absent	Present	Absent	Absent	Absent
11791_7#50	ECO0742	ERR439712	ERS357433	5071877	50	101438	615009	319681	6	97.3	63.62	BSAC	2004	Midlands	UK	Blood	1a1AB	1aAB	H30Rx	C2	Absent	Absent	Absent	Absent	Present	Present	Absent	Present	Absent	Absent	Absent
11791_7#55	ECO0658	ERR439717	ERS357482	5141226	70	73446.1	712142	277054	6	93.6	57.49	BSAC	2003	East England	UK	Blood	1a1AB	1aAB	H30Rx	C2	CTX-M-15	Present	Present	Present	Absent	Absent	Present	Absent	Absent	Absent	Absent
11791_7#59	ECO0822	ERR439721	ERS357540	5125256	59	86868.8	715625	267573	6	93.4	65.7	BSAC	2004	South East	UK	Blood	1a1AB	1aAB	H30Rx	C2	Absent	Present	Present	Present	Absent	Absent	Absent	Absent	Absent	Present	Present
11791_7#60	ECO0835	ERR439722	ERS357552	5192112	75	69228.2	711871	221931	7	91.7	65.35	BSAC	2004	South West	UK	Blood	1a1AB	1aAB	H30R	C1	CTX-M-15	Absent	Present	Absent	Present	Present	Present	Present	Present	Present	Present
15056_3#61	NHES0258	ERR830534	ERS576091	5160338	105	49146.1	712028	221343	8	98.4	86.41	P12	2014	East England	LTCF	Stool	1a1AB	1aAB	H30Rx	C2	Absent	Absent	Absent	Absent	Absent	Absent	Absent	Absent	Absent	Absent	Absent

## Sheet: Legend
Sequence ID	sequencing tag of individual isolate
Isolate ID	anonymous identity of isolates collected from participants
ENA Accessions 1	ENA run accession ID
ENA Accessions 2	ENA secondary sample accession
Total Length	length of genome (bp)
Number Contigs	total number of contigs in sequenced genome
Avg_Contig_Length	average length (bp) of each contig in sequenced genome
Largest Contig	argest contig (bp) in sequenced genome
N50	shortest sequence length at 50% of the genome
Contigs in N50	contigs in sequenced genome that are within N50
Mapped %	percentage of the genome mapped to a reference
Depth of Coverage	sequencing coverage achieved
Participant	anonymous ID number of participant
Year of Isolation	year that isolate was collected
Geographic Location	geographical area that isolate was collected from
Origin	specific location of isolation
Sample Type	source of sample
gyrA Mutation	profile of gyrA mutation in the context of fluoroquinolone resistance
parC Mutation	profile of parC mutation in the context of fluoroquinolone resistance
H30-H30R-H30Rx	results of typing based upon the fimH allele
Clade	clade position based upon fimH typing and point mutations
CTX-M Presence	presence or absence of a blaCTX-M allele within an isolate
blaOXA1	presence or absence of the blaOXA1 gene within an isolate
blaTEM	presence or absence of the blaTEM gene within an isolate
aac-(6')-lbcr	presence or absence of the aac-(6’)-lbcr gene within an isolate
mphA	presence or absence of the mphA gene within an isolate
dfrA17	presence or absence of the dfrA17 gene within an isolate
tetA	presence or absence of the tetA gene within an isolate
sul1	presence or absence of the sul1 gene within an isolate
sul2	presence or absence of the sul2 gene within an isolate
strA	presence or absence of the strA gene within an isolate
strB	presence or absence of the strB gene within an isolate
